# Supplementary material for: PIM1 genetic alterations associated with distinct molecular profiles, phenotypes and drug responses in diffuse large B‐cell lymphoma
Source: Clin Transl Med. 2022 Apr 12;12(4):e808. doi: 10.1002/ctm2.808 (PMC9005929; doi:10.1002/ctm2.808)
Supplement: Supplementary file 3 — Supplemental Table S1. Baseline clinical characteristics of 162 DLBCL patients. Supplementary Table S2. The variant and individual‐level information of 283 genes in 162 patients. Supplementary Table S3. One hundred and sixty‐four genetic alterations of PIM1 gene in 46 mutant DLBCL patients. Supplemental Table S4. Functional impact of PIM1 mutations encoding protein kinases. Supplementary Table S5. Co‐occurrence and mutually exclusive interaction analyses based on the top 50 most frequently mutated genes. Supplementary Table S6. Overview of hot‐spot genes included in important signalling pathways in DLBCL. Supplementary Table S7. Clinical Characteristics of Patients based on PIM1 Status. Supplementary Table S8. Prognostic Factors affecting OS of DLBCL. Supplementary Table S9. RNA‐seq analysis: list of 427 differentially expressed genes from comparison of PIM1 mutant and wild‐type DLBCL patients. Supplementary Table S10. Seventy‐two items of the Gene Ontology enrichment analysis. Supplementary Table S11. Results of univariate and multivariate Cox regression analyses based on the cluster 1–5 genes. Supplementary Table S12. Risk score of each patient in the training DLBCL cohort (n = 107). Supplementary Table S13. Risk score of each patient in the validation DLBCL cohort (n = 928). [file CTM2-12-e808-s003.xlsx]

## Sheet: Tabel S1
Supplemental Table S1. Baseline clinical characteristics of 162 DLBCL patients.
	Number	%
Age, y
Median age 60
≤ 60	83	51.2
> 60	79	48.8
Gender
Male	95	58.6
Female	67	41.4
Ann Arbor stage
I and II	103	63.6
III and IV	59	36.4
Performance status (ECOG)
0 or 1	140	86.4
>1	22	13.6
B symptoms
Absent	134	82.7
Present	28	17.3
No. of extranodal site(s)
0 or 1	129	79.6
>1	33	20.4
Serum LDH level
Normal	96	59.3
Elevated	66	40.7
IPI score
0-2	120	74.1
3-5	42	25.9
Cell of origin
GCB	59	36.4
non-GCB	69	42.6
NA	34	21
Abbreviations: GCB, germinal center B-cell-like; n, number of patients; NA, not available; IPI, international prognostic index.

## Sheet: Table S2
Supplementary Table S2. The variant and individual-level information of 228 genes in 162 patients.
ID	Gene	Mutation_Type	Exon	AAChange	Transcript_ID
DL006T	IRF4	Missense_Mutation	EX2	p.R64P	NM_002460.3
DL318	PIM1	Missense_Mutation	EX4	p.S188N	NM_001243186.1
DL275	EPPK1	In_Frame_Ins	EX2E	p.Q2208delinsLQ	NM_031308.3
DL206	EPPK1	In_Frame_Ins	EX2E	p.D2213delinsMD	NM_031308.3
DL049T	SGK1	Missense_Mutation	EX4	p.I134V	NM_001143676.1
DL217	KMT2C	Frame_Shift_Del	EX34	p.K1684Kfs*33	NM_170606.2
DL253	ITPR3	Missense_Mutation	EX32	p.M1428I	NM_002224.3
DL299	EPPK1	Missense_Mutation	EX2E	p.R2218L	NM_031308.3
DL271	DTX1	Frame_Shift_Del	EX5	p.D408Gfs*193	NM_004416.2
DL272	HIST1H1D	In_Frame_Del	EX1E	p.G125_P129del	NM_005320.2
DL267	NOTCH1	Frame_Shift_Del	EX34E	p.G2430Efs*41	NM_017617.3
DL242	CIITA	In_Frame_Del	EX13	p.L951_D956del	NM_000246.3
DL008T	SOCS1	Nonsense_Mutation	EX2E	p.E152*	NM_003745.1
DL313	LILRA6	Frame_Shift_Ins	EX6	p.F348*fs*1	NM_024318.2
DL336	SOCS1	Missense_Mutation	EX2E	p.A89P	NM_003745.1
DL300	KMT2D	Frame_Shift_Del	EX34	p.L3247Cfs*83	NM_003482.3
DL048T	BTG2	In_Frame_Del	EX2E	p.R145_S146delinsR	NM_006763.2
DL301	TP53	Missense_Mutation	EX4	p.E68D	NM_000546.5
DL311	EPPK1	Missense_Mutation	EX2E	p.R2218L	NM_031308.3
DL049T	SGK1	Missense_Mutation	EX4	p.N131S	NM_001143676.1
DL253	ITPR3	Missense_Mutation	EX32	p.K1429N	NM_002224.3
DL301	MYC	Missense_Mutation	EX2	p.Y167N	NM_002467.4
DL301	TP53	Missense_Mutation	EX4	p.F54V	NM_000546.5
DL226	CDKN2A	Frame_Shift_Ins	EX1	p.G45Efs*75	NM_001195132.1
DL008T	BTG1	Missense_Mutation	EX1	p.L47M	NM_001731.2
DL026T	PIM1	Nonsense_Mutation	EX4	p.Q218*	NM_001243186.1
DL301	TP53	Missense_Mutation	EX4	p.S116P	NM_000546.5
DL048T	HIST1H1E	Missense_Mutation	EX1E	p.A162V	NM_005321.2
DL209	CXCR4	Frame_Shift_Del	EX1E	p.R326Pfs*16	NM_001008540.2
DL336	SOCS1	Missense_Mutation	EX2E	p.N11S	NM_003745.1
DL303	DUSP2	Missense_Mutation	EX2	p.P140L	NM_004418.3
DL230	HIST1H2AM	Missense_Mutation	EX1E	p.G9D	NM_003514.2
DL235	UGT1A1	Missense_Mutation	EX5E	p.K520E	NM_000463.2
DL261	RREB1	Missense_Mutation	EX7	p.P162L	NM_001003699.3
DL307	MYO18A	Missense_Mutation	EX14	p.Q798H	NM_078471.3
DL325	B2M	In_Frame_Del	EX1	p.E19_I21del	NM_004048.2
DL336	TNFAIP3	Frame_Shift_Del	EX7	p.K417Lfs*56	NM_001270508.1
DL318	PIM1	Missense_Mutation	EX2	p.E123K	NM_001243186.1
DL325	SGK1	Missense_Mutation	EX11	p.A380G	NM_001143676.1
DL329	PIM1	In_Frame_Del	EX1	p.C75_S77delinsC	NM_001243186.1
DL261	CARD11	In_Frame_Ins	EX6	p.K233delinsIK	NM_032415.4
DL048T	CD70	Missense_Mutation	EX2	p.H64P	NM_001252.4
DL336	SOCS1	Missense_Mutation	EX2E	p.A17P	NM_003745.1
DL049T	IRF4	Missense_Mutation	EX2	p.P38S	NM_002460.3
DL012T	TET2	Missense_Mutation	EX9	p.G1361C	NM_001127208.2
DL202	LYN	In_Frame_Del	EX4	p.E88_L93del	NM_002350.3
DL261	TNXB	Missense_Mutation	EX19	p.R2203K	NM_019105.6
DL341	SCRIB	Missense_Mutation	EX23	p.V1066M	NM_182706.4
DL037T	CPEB2	In_Frame_Del	EX1	p.S344_H349delinsS	NM_001177382.1
DL008T	BTG1	Nonsense_Mutation	EX1	p.R35*	NM_001731.2
DL266	CD58	Nonsense_Mutation	EX3	p.S199*	NM_001779.2
DL235	FAM189B	Missense_Mutation	EX11	p.K610T	NM_006589.2
DL008T	SOCS1	Missense_Mutation	EX2E	p.L102Q	NM_003745.1
DL044T	HIST1H1E	Missense_Mutation	EX1E	p.K81N	NM_005321.2
DL023T	HIST1H1E	Missense_Mutation	EX1E	p.S89N	NM_005321.2
DL303	CD58	Frame_Shift_Del	EX1	p.H21Cfs*20	NM_001779.2
DL235	SETD1B	Missense_Mutation	EX3	p.D121G	NM_015048.1
DL206	TET2	Missense_Mutation	EX6	p.R1261S	NM_001127208.2
DL266	TCHH	Missense_Mutation	EX3E	p.E184G	NM_007113.3
DL058T	CARD11	Missense_Mutation	EX4	p.T117P	NM_032415.4
DL008T	ZFP36L1	Missense_Mutation	EX3E	p.A207P	NM_001244701.1
DL049T	SGK1	Missense_Mutation	EX4	p.G129S	NM_001143676.1
DL206	EPPK1	Frame_Shift_Del	EX2E	p.D2214Pfs*29	NM_031308.3
DL336	ITPKB	Missense_Mutation	EX2	p.A241T	NM_002221.3
DL318	PIM1	Frame_Shift_Del	EX3	p.E170Lfs*14	NM_001243186.1
DL206	EPPK1	Frame_Shift_Ins	EX2E	p.V2216Rfs*195	NM_031308.3
DL218	FZD10	Missense_Mutation	EX1E	p.E122D	NM_007197.3
DL242	BTG1	Missense_Mutation	EX2E	p.C122Y	NM_001731.2
DL214	CCND3	Missense_Mutation	EX5E	p.P284S	NM_001760.4
DL325	HIST1H1C	Missense_Mutation	EX1E	p.E42D	NM_005319.3
DL056T	LILRA2	Missense_Mutation	EX6	p.R381P	NM_001130917.2
DL217	PIM1	Missense_Mutation	EX4	p.E233D	NM_001243186.1
DL242	BTG1	Missense_Mutation	EX2E	p.V123L	NM_001731.2
DL341	TP53	Missense_Mutation	EX7	p.G245D	NM_000546.5
DL299	ZFAT	Missense_Mutation	EX6	p.R464H	NM_020863.3
DL050T	HIST1H2AM	Frame_Shift_Del	EX1E	p.A13Afs*16	NM_003514.2
DL019T	PIM1	Missense_Mutation	EX2	p.P124S	NM_001243186.1
DL287	SETD1B	Nonsense_Mutation	EX4	p.Y197*	NM_015048.1
DL026T	MTCL1	Missense_Mutation	EX6	p.P542S	NM_015210.3
DL301	TNFRSF14	Splice_Site	EX1	*	NM_003820.3
DL303	BTK	Missense_Mutation	EX2	p.E7K	NM_000061.2
DL048T	BTG2	Missense_Mutation	EX1	p.F38L	NM_006763.2
DL325	TMSB4X	Frame_Shift_Del	EX2	p.P28Rfs*37	NM_021109.3
DL226	ETV6	Missense_Mutation	EX1	p.S9N	NM_001987.4
DL261	TNXB	Missense_Mutation	EX30	p.P3354A	NM_019105.6
DL336	SOCS1	Missense_Mutation	EX2E	p.C111F	NM_003745.1
DL325	BTG2	Missense_Mutation	EX2E	p.R112C	NM_006763.2
DL318	PIM1	In_Frame_Del	EX1	p.S69_G71delinsS	NM_001243186.1
DL217	FAS	Frame_Shift_Ins	EX9E	p.Y232Yfs*15	NM_000043.4
DL041T	NFKB1	Splice_Site	EX3	*	NM_003998.3
DL028T	PLD2	Missense_Mutation	EX3	p.Y75C	NM_002663.4
DL017T	MFHAS1	Missense_Mutation	EX1	p.V927L	NM_004225.2
DL303	DUSP2	In_Frame_Del	EX1	p.L17_R22del	NM_004418.3
DL336	DUSP2	Missense_Mutation	EX1	p.V66G	NM_004418.3
DL206	EPPK1	Missense_Mutation	EX2E	p.D2214Y	NM_031308.3
DL325	MFHAS1	Missense_Mutation	EX1	p.R95H	NM_004225.2
DL049T	SGK1	Nonsense_Mutation	EX4	p.Q125*	NM_001143676.1
DL016T	MPEG1	Frame_Shift_Ins	EX1E	p.V156Tfs*20	NM_001039396.1
DL243	PIM1	Missense_Mutation	EX4	p.D261N	NM_001243186.1
DL235	ANKRD11	Missense_Mutation	EX14E	p.S2638P	NM_001256182.1
DL301	CXCR4	Nonsense_Mutation	EX1E	p.W287*	NM_001008540.2
DL336	SOCS1	Missense_Mutation	EX2E	p.C42S	NM_003745.1
DL298	MCL1	Missense_Mutation	EX1	p.A209T	NM_021960.4
DL242	CIITA	Frame_Shift_Del	EX11	p.R593Kfs*3	NM_000246.3
DL243	PIM1	Missense_Mutation	EX1	p.S57I	NM_001243186.1
DL272	MTCL1	Missense_Mutation	EX6	p.R448W	NM_015210.3
DL303	LYN	Missense_Mutation	EX8	p.R244W	NM_002350.3
DL243	PIM1	Missense_Mutation	EX4	p.E272D	NM_001243186.1
DL048T	CCND3	Missense_Mutation	EX5E	p.A289P	NM_001760.4
DL325	HIST1H1C	Missense_Mutation	EX1E	p.A142T	NM_005319.3
DL336	ANKRD11	Missense_Mutation	EX10	p.D2132H	NM_001256182.1
DL318	PIM1	Missense_Mutation	EX4	p.F191L	NM_001243186.1
DL238	SGK1	Missense_Mutation	EX4	p.C144S	NM_001143676.1
DL301	TMEM184A	Missense_Mutation	EX2	p.A45G	NM_001097620.1
DL046T	LRP1B	Missense_Mutation	EX41	p.K2255Q	NM_018557.2
DL266	ACTB	Missense_Mutation	EX4	p.E167K	NM_001101.3
DL205	NES	In_Frame_Del	EX4E	p.G1100_P1101delinsG	NM_006617.1
DL325	HIST1H2AM	Missense_Mutation	EX1E	p.R36H	NM_003514.2
DL048T	BTG1	Missense_Mutation	EX2E	p.K53Q	NM_001731.2
DL023T	HIST1H1E	Missense_Mutation	EX1E	p.A112T	NM_005321.2
DL048T	DTX1	Missense_Mutation	EX1	p.D55G	NM_004416.2
DL049T	SGK1	Missense_Mutation	EX4	p.M123K	NM_001143676.1
DL204	EPPK1	Missense_Mutation	EX2E	p.R2218L	NM_031308.3
DL048T	ACTB	Missense_Mutation	EX2	p.G20D	NM_001101.3
DL266	TNFAIP3	Missense_Mutation	EX5	p.L250P	NM_001270508.1
DL272	SGK1	Missense_Mutation	EX4	p.A121V	NM_001143676.1
DL325	BTG2	Missense_Mutation	EX2E	p.Y123N	NM_006763.2
DL251	GLIS3	Missense_Mutation	EX11E	p.S893F	NM_001042413.1
DL260	STAT3	Missense_Mutation	EX20	p.Y584N	NM_139276.2
DL303	KLHL14	Missense_Mutation	EX2	p.D179V	NM_020805.1
DL242	SETD1B	Missense_Mutation	EX2	p.P71S	NM_015048.1
DL267	TET2	Nonsense_Mutation	EX6	p.R1216*	NM_001127208.2
DL325	STAT3	Missense_Mutation	EX20	p.G618R	NM_139276.2
DL272	ZFP36L1	Frame_Shift_Del	EX3E	p.M335Gfs*40	NM_001244701.1
DL049T	SGK1	Missense_Mutation	EX4	p.F122L	NM_001143676.1
DL249	SGK1	Missense_Mutation	EX4	p.I134N	NM_001143676.1
DL011T	FGL1	Splice_Site	EX7	*	NM_201553.1
DL048T	DTX1	Missense_Mutation	EX1	p.N21I	NM_004416.2
DL334	MCL1	Missense_Mutation	EX1	p.V216L	NM_021960.4
DL303	HIST1H1D	Missense_Mutation	EX1E	p.A112V	NM_005320.2
DL336	SOCS1	Missense_Mutation	EX2E	p.I211S	NM_003745.1
DL305	EBF1	Missense_Mutation	EX2	p.F67L	NM_024007.4
DL048T	BTG1	Missense_Mutation	EX2E	p.I80T	NM_001731.2
DL336	SOCS1	Missense_Mutation	EX2E	p.R160H	NM_003745.1
DL305	EBF1	Missense_Mutation	EX2	p.N66S	NM_024007.4
DL303	TNFAIP3	Frame_Shift_Del	EX2	p.A67Pfs*29	NM_001270508.1
DL253	NHSL1	Missense_Mutation	EX5	p.R260H	NM_020464.1
DL287	CD58	Frame_Shift_Del	EX2	p.L118Mfs*11	NM_001779.2
DL230	BTG1	Missense_Mutation	EX1	p.Q36H	NM_001731.2
DL253	PIM1	Missense_Mutation	EX4	p.Q218E	NM_001243186.1
DL315	KMT2D	Frame_Shift_Del	EX31	p.G2504Sfs*33	NM_003482.3
DL272	ZFP36L1	Frame_Shift_Del	EX3E	p.S334Rfs*42	NM_001244701.1
DL318	PIM1	Missense_Mutation	EX2	p.Q128H	NM_001243186.1
DL271	FLG2	Missense_Mutation	EX3E	p.A2027G	NM_001014342.2
DL207	CPEB2	In_Frame_Del	EX1	p.G487_F488delinsG	NM_001177382.1
DL008T	SOCS1	Missense_Mutation	EX2E	p.S116R	NM_003745.1
DL330	EPPK1	In_Frame_Ins	EX2E	p.D2213delinsMD	NM_031308.3
DL023T	CREBBP	In_Frame_Del	EX30	p.S1680_L1681delinsL	NM_004380.2
DL336	FAM47C	Missense_Mutation	EX1E	p.R758H	NM_001013736.2
DL008T	B2M	Missense_Mutation	EX1	p.M1I	NM_004048.2
DL017T	ROBO1	Missense_Mutation	EX27	p.S1392Y	NM_002941.3
DL258	BCL10	Nonsense_Mutation	EX3E	p.N173_L174delinsNL*	NM_003921.4
DL332	ROBO1	Missense_Mutation	EX4	p.E83D	NM_002941.3
DL017T	IRF4	Missense_Mutation	EX2	p.S18R	NM_002460.3
DL336	NFKB2	Missense_Mutation	EX3	p.Y15N	NM_001077494.3
DL056T	LILRA2	Missense_Mutation	EX6	p.L408H	NM_001130917.2
DL336	SOCS1	Missense_Mutation	EX2E	p.E189D	NM_003745.1
DL048T	MEF2B	Nonsense_Mutation	EX4	p.R127*	NM_001145785.1
DL272	SGK1	Missense_Mutation	EX4	p.C144W	NM_001143676.1
DL048T	PRKCB	Missense_Mutation	EX1	p.K29N	NM_002738.6
DL230	ZNF608	Missense_Mutation	EX1	p.S158N	NM_020747.2
DL048T	DTX1	Missense_Mutation	EX1	p.Q64P	NM_004416.2
DL243	PIM1	Missense_Mutation	EX4	p.T175I	NM_001243186.1
DL023T	PTEN	Nonsense_Mutation	EX5	p.R130*	NM_000314.4
DL336	DUSP2	Missense_Mutation	EX2	p.F132L	NM_004418.3
DL325	STAT3	Missense_Mutation	EX8	p.I217F	NM_139276.2
DL242	ACTB	Missense_Mutation	EX2	p.C17Y	NM_001101.3
DL048T	DTX1	Missense_Mutation	EX1	p.G58A	NM_004416.2
DL296	PIM1	Missense_Mutation	EX2	p.P154A	NM_001243186.1
DL012T	TNFRSF14	Frame_Shift_Del	EX3	p.G68Gfs*3	NM_003820.3
DL266	DTX1	Missense_Mutation	EX5	p.D408E	NM_004416.2
DL267	MPEG1	Missense_Mutation	EX1E	p.W621C	NM_001039396.1
DL336	DUSP2	Frame_Shift_Ins	EX1	p.L71Lfs*75	NM_004418.3
DL272	KIT	Missense_Mutation	EX2	p.E53A	NM_000222.2
DL023T	KMT2D	Nonsense_Mutation	EX5	p.Q211*	NM_003482.3
DL318	PIM1	Nonsense_Mutation	EX4	p.Q218*	NM_001243186.1
DL249	SGK1	Missense_Mutation	EX4	p.F133C	NM_001143676.1
DL304	EPPK1	Missense_Mutation	EX2E	p.R2277C	NM_031308.3
DL272	TP53	Missense_Mutation	EX5	p.H179Y	NM_000546.5
DL325	B2M	Missense_Mutation	EX1	p.M1R	NM_004048.2
DL314	LRP1B	Splice_Site	EX26	*	NM_018557.2
DL272	FZD10	Missense_Mutation	EX1E	p.V312D	NM_007197.3
DL016T	ITPR3	In_Frame_Ins	EX32	p.V1422delinsVFK	NM_002224.3
DL023T	TBL1XR1	Missense_Mutation	EX7	p.S230P	NM_024665.4
DL272	MEF2B	Nonsense_Mutation	EX5	p.Y144*	NM_001145785.1
DL287	PIM1	Missense_Mutation	EX1	p.A85V	NM_001243186.1
DL300	CD58	Missense_Mutation	EX2	p.Y103S	NM_001779.2
DL287	PIM1	Missense_Mutation	EX4	p.L275V	NM_001243186.1
DL305	EBF1	Splice_Site	EX3	*	NM_024007.4
DL265	TMEM184A	Missense_Mutation	EX7	p.V255I	NM_001097620.1
DL207	ANKRD11	Frame_Shift_Del	EX5	p.D74Afs*50	NM_001256182.1
DL272	EBF1	Missense_Mutation	EX1	p.P19S	NM_024007.4
DL330	EPPK1	Frame_Shift_Del	EX2E	p.D2214Pfs*29	NM_031308.3
DL272	FOXO1	Missense_Mutation	EX2	p.P330L	NM_002015.3
DL318	SETD1B	Missense_Mutation	EX2	p.R63L	NM_015048.1
DL016T	ITPR3	Missense_Mutation	EX32	p.V1422L	NM_002224.3
DL324	DTX1	Missense_Mutation	EX1	p.S59F	NM_004416.2
DL272	SGK1	Missense_Mutation	EX6	p.G205E	NM_001143676.1
DL324	FAM186A	Nonsense_Mutation	EX4	p.R211*	NM_001145475.1
DL017T	ZFP36L1	Missense_Mutation	EX3E	p.G89S	NM_001244701.1
DL332	ROBO1	Missense_Mutation	EX4	p.D113H	NM_002941.3
DL243	BTG1	Missense_Mutation	EX2E	p.V143L	NM_001731.2
DL303	BTK	Missense_Mutation	EX17	p.P560A	NM_000061.2
DL238	SGK1	Missense_Mutation	EX4	p.N140K	NM_001143676.1
DL017T	CARD11	Missense_Mutation	EX7	p.R337Q	NM_032415.4
DL054T	KMT2D	Frame_Shift_Del	EX15	p.C1448Ifs*57	NM_003482.3
DL017T	ZFP36L1	Missense_Mutation	EX3E	p.G89D	NM_001244701.1
DL328	PRKCB	Missense_Mutation	EX1	p.D3A	NM_002738.6
DL336	PIM1	Missense_Mutation	EX1	p.S77R	NM_001243186.1
DL260	MYO15A	Splice_Site	EX49	*	NM_016239.3
DL019T	PIM1	Frame_Shift_Del	EX2	p.Q130Yfs*51	NM_001243186.1
DL324	CREBBP	Missense_Mutation	EX26	p.R1446H	NM_004380.2
DL318	PIM1	Missense_Mutation	EX1	p.M92I	NM_001243186.1
DL046T	HIST1H1C	Missense_Mutation	EX1E	p.A189T	NM_005319.3
DL056T	LILRA2	Missense_Mutation	EX6	p.P403S	NM_001130917.2
DL325	EPPK1	Missense_Mutation	EX2E	p.Q901K	NM_031308.3
DL245	B2M	Missense_Mutation	EX1	p.L10F	NM_004048.2
DL262	BTG2	Missense_Mutation	EX1	p.F19S	NM_006763.2
DL210	KLF2	Missense_Mutation	EX2	p.E94D	NM_016270.2
DL058T	ROBO1	Missense_Mutation	EX29	p.P1550L	NM_002941.3
DL016T	FAM186A	Missense_Mutation	EX4	p.T1353P	NM_001145475.1
DL249	SGK1	Missense_Mutation	EX4	p.D132V	NM_001143676.1
DL323	FZD10	Missense_Mutation	EX1E	p.M26L	NM_007197.3
DL310	HIST1H1E	In_Frame_Del	EX1E	p.V20_K21delinsV	NM_005321.2
DL242	B2M	Nonsense_Mutation	EX1	p.Q22*	NM_004048.2
DL242	KLF2	Missense_Mutation	EX3E	p.E318K	NM_016270.2
DL238	SGK1	Missense_Mutation	EX4	p.N140I	NM_001143676.1
DL028T	PIM1	Missense_Mutation	EX4	p.V187L	NM_001243186.1
DL332	ABCA7	Missense_Mutation	EX11	p.M354T	NM_019112.3
DL238	SGK1	Missense_Mutation	EX4	p.N140Y	NM_001143676.1
DL306	LILRA6	In_Frame_Ins	EX5	p.L238delinsPVLAPGQSL	NM_024318.2
DL336	B2M	Missense_Mutation	EX1	p.L12R	NM_004048.2
DL048T	CD79B	Missense_Mutation	EX5	p.Y197H	NM_001039933.1
DL050T	HIST1H2AM	Missense_Mutation	EX1E	p.A22P	NM_003514.2
DL343	IRF4	Missense_Mutation	EX2	p.Q31E	NM_002460.3
DL267	MPEG1	Missense_Mutation	EX1E	p.T147S	NM_001039396.1
DL058T	HIST1H1E	Missense_Mutation	EX1E	p.P118S	NM_005321.2
DL330	EPPK1	Missense_Mutation	EX2E	p.D2214Y	NM_031308.3
DL270	PIM1	Nonsense_Mutation	EX1	p.N109delinsTGRLARC*	NM_001243186.1
DL202	PRKCB	Missense_Mutation	EX3	p.P87A	NM_002738.6
DL044T	BTG2	Nonsense_Mutation	EX1	p.Q33*	NM_006763.2
DL325	FBN3	Missense_Mutation	EX48	p.R2038H	NM_032447.3
DL260	STAT3	Missense_Mutation	EX19	p.N567K	NM_139276.2
DL217	TP53	Nonsense_Mutation	EX6	p.R196*	NM_000546.5
DL244	PIM1	Missense_Mutation	EX4	p.E226K	NM_001243186.1
DL318	SOCS1	Frame_Shift_Ins	EX2E	p.E142Afs*117	NM_003745.1
DL318	PIM1	Frame_Shift_Del	EX3	p.H159Qfs*26	NM_001243186.1
DL272	KLF2	Missense_Mutation	EX2	p.A291V	NM_016270.2
DL272	PRKCB	Missense_Mutation	EX11	p.D427N	NM_002738.6
DL296	PIM1	Missense_Mutation	EX2	p.P124S	NM_001243186.1
DL272	SPEN	Nonsense_Mutation	EX11	p.R1403*	NM_015001.2
DL318	HIST1H2AM	Missense_Mutation	EX1E	p.A22T	NM_003514.2
DL336	TNFAIP3	Missense_Mutation	EX6	p.L275P	NM_001270508.1
DL023T	PLCG2	Missense_Mutation	EX20	p.S707F	NM_002661.4
DL313	GLIS3	Missense_Mutation	EX4	p.P418S	NM_001042413.1
DL272	SGK1	Frame_Shift_Del	EX4	p.A121Vfs*3	NM_001143676.1
DL318	PIM1	Missense_Mutation	EX2	p.G146V	NM_001243186.1
DL023T	ETV6	Splice_Site	EX1	*	NM_001987.4
DL242	ADORA2A	Nonsense_Mutation	EX3E	p.R205*	NM_000675.5
DL318	PIM1	Missense_Mutation	EX2	p.I147F	NM_001243186.1
DL210	ITPKB	Missense_Mutation	EX2	p.A2T	NM_002221.3
DL330	EPPK1	Frame_Shift_Ins	EX2E	p.V2216Rfs*195	NM_031308.3
DL202	LYN	Frame_Shift_Del	EX7	p.S166Lfs*41	NM_002350.3
DL272	EBF1	Missense_Mutation	EX1	p.S45N	NM_024007.4
DL017T	PRDM1	Missense_Mutation	EX2	p.C58Y	NM_001198.3
DL267	ID3	Missense_Mutation	EX2	p.E107K	NM_002167.4
DL023T	ETV6	Frame_Shift_Ins	EX5	p.G301Gfs*27	NM_001987.4
DL242	TSHZ3	Missense_Mutation	EX2E	p.S332G	NM_020856.3
DL305	TNFAIP3	Frame_Shift_Del	EX2	p.E88Efs*8	NM_001270508.1
DL318	PIM1	Missense_Mutation	EX2	p.G119D	NM_001243186.1
DL242	TMSB4X	Missense_Mutation	EX2	p.S31C	NM_021109.3
DL303	KLHL14	Missense_Mutation	EX2	p.E211A	NM_020805.1
DL318	DUSP2	Frame_Shift_Del	EX3	p.Q195Sfs*42	NM_004418.3
DL318	MPEG1	Missense_Mutation	EX1E	p.S533N	NM_001039396.1
DL242	KLF2	Missense_Mutation	EX2	p.S275N	NM_016270.2
DL048T	BTG2	Missense_Mutation	EX2E	p.S147G	NM_006763.2
DL318	SOCS1	Missense_Mutation	EX2E	p.R170C	NM_003745.1
DL272	SGK1	Missense_Mutation	EX8	p.A264V	NM_001143676.1
DL210	SETD1B	Frame_Shift_Ins	EX1	p.H5Hfs*33	NM_015048.1
DL202	BCL2	Missense_Mutation	EX2	p.R6K	NM_000633.2
DL303	BTK	Missense_Mutation	EX11	p.K314R	NM_000061.2
DL287	PIM1	Missense_Mutation	EX2	p.L125Q	NM_001243186.1
DL210	EBF1	Missense_Mutation	EX3	p.S117N	NM_024007.4
DL318	MPEG1	Missense_Mutation	EX1E	p.S546F	NM_001039396.1
DL058T	ZNF608	Missense_Mutation	EX1	p.L218I	NM_020747.2
DL272	ITPKB	Missense_Mutation	EX2	p.A459T	NM_002221.3
DL304	MPDZ	Missense_Mutation	EX28	p.P1299R	NM_003829.4
DL016T	ITPR3	Missense_Mutation	EX32	p.K1429T	NM_002224.3
DL270	LGALS9	Missense_Mutation	EX9	p.K239R	NM_009587.2
DL272	SOCS1	Missense_Mutation	EX2E	p.G122R	NM_003745.1
DL048T	KLF2	Missense_Mutation	EX2	p.H288N	NM_016270.2
DL241	PTPN23	Missense_Mutation	EX25E	p.L1548P	NM_015466.3
DL249	SGK1	Missense_Mutation	EX4	p.Q125E	NM_001143676.1
DL343	DNMT3A	Nonsense_Mutation	EX19	p.R771*	NM_175629.2
DL242	KLF2	Missense_Mutation	EX3E	p.G310D	NM_016270.2
DL266	DTX1	Missense_Mutation	EX5	p.E409G	NM_004416.2
DL224	TNXB	Missense_Mutation	EX2	p.R29Q	NM_019105.6
DL243	GRIN2D	Missense_Mutation	EX13E	p.R1285C	NM_000836.2
DL303	KLHL14	Missense_Mutation	EX2	p.K207R	NM_020805.1
DL318	TET2	Missense_Mutation	EX11E	p.H1904R	NM_001127208.2
DL015T	PRDM1	Missense_Mutation	EX6	p.H621L	NM_001198.3
DL310	PRKCB	Missense_Mutation	EX9	p.S352G	NM_002738.6
DL318	ACTG1	Missense_Mutation	EX2	p.G13D	NM_001199954.1
DL305	ACTB	Missense_Mutation	EX2	p.G20D	NM_001101.3
DL318	MPEG1	Missense_Mutation	EX1E	p.G429D	NM_001039396.1
DL328	BTG2	Frame_Shift_Del	EX1	p.A45Tfs*54	NM_006763.2
DL043T	CD58	Nonsense_Mutation	EX3	p.L202*	NM_001779.2
DL267	TP53	Frame_Shift_Del	EX5	p.S185Afs*62	NM_000546.5
DL242	B2M	Splice_Site	EX1	*	NM_004048.2
DL272	MPEG1	Missense_Mutation	EX1E	p.A544V	NM_001039396.1
DL272	BTG2	Missense_Mutation	EX1	p.A45T	NM_006763.2
DL017T	PRDM1	Frame_Shift_Del	EX4	p.F151Rfs*7	NM_001198.3
DL208	TP53	Missense_Mutation	EX8	p.R273C	NM_000546.5
DL272	SPEN	Frame_Shift_Ins	EX11	p.S1049Kfs*9	NM_015001.2
DL046T	SETD1B	Missense_Mutation	EX3	p.N137K	NM_015048.1
DL305	BTG1	Missense_Mutation	EX1	p.A18T	NM_001731.2
DL294	MYC	Missense_Mutation	EX3E	p.D333N	NM_002467.4
DL315	TP53	Missense_Mutation	EX8	p.C275Y	NM_000546.5
DL058T	SETD1B	Frame_Shift_Ins	EX1	p.H5Hfs*33	NM_015048.1
DL324	DTX1	Missense_Mutation	EX1	p.L69F	NM_004416.2
DL330	JAK2	Missense_Mutation	EX8	p.Q333R	NM_004972.3
DL305	BTG2	Missense_Mutation	EX1	p.A41T	NM_006763.2
DL028T	PIM1	Missense_Mutation	EX4	p.G174V	NM_001243186.1
DL056T	LILRA2	Frame_Shift_Ins	EX4	p.H171Vfs*16	NM_001130917.2
DL056T	LILRA2	Frame_Shift_Del	EX4	p.A172Afs*14	NM_001130917.2
DL006T	HIST1H1D	Missense_Mutation	EX1E	p.P148S	NM_005320.2
DL303	ZNF608	Missense_Mutation	EX4	p.R479Q	NM_020747.2
DL346	BCL10	Missense_Mutation	EX2	p.R58Q	NM_003921.4
DL052T	HIST1H1E	Missense_Mutation	EX1E	p.A135T	NM_005321.2
DL006T	LAMC3	Missense_Mutation	EX5	p.R351H	NM_006059.3
DL214	MAP1A	Missense_Mutation	EX4	p.R1185H	NM_002373.5
DL272	BIRC6	Missense_Mutation	EX52	p.I3378T	NM_016252.3
DL015T	B2M	Frame_Shift_Ins	EX2	p.E94Efs*4	NM_004048.2
DL287	CD70	Missense_Mutation	EX3E	p.G131R	NM_001252.4
DL023T	FAS	Missense_Mutation	EX9E	p.R250Q	NM_000043.4
DL287	PLCG2	Missense_Mutation	EX8	p.V227A	NM_002661.4
DL272	KLF2	Nonstop_Mutation	EX3E	p.*6Lext*?	NM_016270.2
DL048T	MPDZ	Missense_Mutation	EX14	p.E570D	NM_003829.4
DL344	HIST1H1C	Missense_Mutation	EX1E	p.G83R	NM_005319.3
DL019T	PIM1	Missense_Mutation	EX3	p.D163V	NM_001243186.1
DL290	DTX1	Missense_Mutation	EX1	p.M79I	NM_004416.2
DL310	BTG2	Missense_Mutation	EX2E	p.Y50F	NM_006763.2
DL287	BCL6	Splice_Site	EX9	*	NM_001130845.1
DL048T	ZAP70	Missense_Mutation	EX10	p.V404I	NM_001079.3
DL207	ROBO1	Missense_Mutation	EX4	p.I70V	NM_002941.3
DL226	POU2F2	Frame_Shift_Del	EX5	p.L92Lfs*6	NM_001207025.2
DL287	PIM1	Missense_Mutation	EX2	p.G119D	NM_001243186.1
DL305	DTX1	Missense_Mutation	EX1	p.H34Y	NM_004416.2
DL314	TNFAIP3	Nonsense_Mutation	EX7	p.E428*	NM_001270508.1
DL049T	IRF4	Missense_Mutation	EX2	p.S48T	NM_002460.3
DL253	RFTN1	Missense_Mutation	EX5	p.S224N	NM_015150.1
DL028T	PIM1	Missense_Mutation	EX1	p.S24C	NM_001243186.1
DL294	MYC	Missense_Mutation	EX2	p.F153C	NM_002467.4
DL052T	BTG2	Missense_Mutation	EX2E	p.W54C	NM_006763.2
DL053T	GRIA1	Missense_Mutation	EX8	p.V363L	NM_001258021.1
DL060T	CCND3	In_Frame_Del	EX5E	p.P278_D286del	NM_001760.4
DL052T	HIST1H1E	Missense_Mutation	EX1E	p.P131S	NM_005321.2
DL305	CD58	Frame_Shift_Del	EX2	p.V86Qfs*9	NM_001779.2
DL040T	CIITA	Missense_Mutation	EX11	p.Q696R	NM_000246.3
DL318	HIST1H1C	Missense_Mutation	EX1E	p.A158T	NM_005319.3
DL305	DTX1	Missense_Mutation	EX1	p.N32K	NM_004416.2
DL305	LYN	Missense_Mutation	EX9	p.L297P	NM_002350.3
DL300	SETD1B	Frame_Shift_Ins	EX1	p.H5Hfs*33	NM_015048.1
DL318	DUSP2	In_Frame_Del	EX1	p.P72_R77delinsR	NM_004418.3
DL318	CD79B	Missense_Mutation	EX5	p.Y197S	NM_001039933.1
DL242	ETV6	Missense_Mutation	EX1	p.S9N	NM_001987.4
DL305	DTX1	Missense_Mutation	EX1	p.E29K	NM_004416.2
DL214	MAP1A	Missense_Mutation	EX4	p.L1408V	NM_002373.5
DL346	BCL6	Nonsense_Mutation	EX10E	p.K688delins*	NM_001130845.1
DL019T	PIM1	Frame_Shift_Del	EX3	p.V160Rfs*23	NM_001243186.1
DL023T	BCL11A	Missense_Mutation	EX1	p.S13N	NM_022893.3
DL329	TP53	Missense_Mutation	EX6	p.V218G	NM_000546.5
DL048T	LRP1B	Missense_Mutation	EX27	p.S1504G	NM_018557.2
DL266	DTX1	Splice_Site	EX5	*	NM_004416.2
DL244	PAX5	Missense_Mutation	EX1	p.D2H	NM_016734.2
DL334	MCL1	Missense_Mutation	EX1	p.S206N	NM_021960.4
DL230	KLF2	Missense_Mutation	EX2	p.G143R	NM_016270.2
DL248	FAS	Frame_Shift_Del	EX7	p.K193Kfs*22	NM_000043.4
DL206	FAS	Splice_Site	EX7	*	NM_000043.4
DL318	PRKCB	Missense_Mutation	EX9	p.S352G	NM_002738.6
DL044T	TMSB4X	Frame_Shift_Del	EX3E	p.Q40Kfs*31	NM_021109.3
DL289	STAT3	Missense_Mutation	EX15	p.I431L	NM_139276.2
DL318	ACTG1	Missense_Mutation	EX3	p.S60R	NM_001199954.1
DL017T	PIM1	Nonsense_Mutation	EX4	p.E226*	NM_001243186.1
DL060T	CCND3	Frame_Shift_Del	EX5E	p.P270Qfs*28	NM_001760.4
DL052T	BTG2	Frame_Shift_Del	EX2E	p.S63Pfs*35	NM_006763.2
DL058T	CCND3	Missense_Mutation	EX5E	p.P284T	NM_001760.4
DL305	FOXO1	Missense_Mutation	EX1	p.G116D	NM_002015.3
DL305	SPEN	In_Frame_Ins	EX11	p.R1280delinsRS	NM_015001.2
DL016T	ITPR3	Missense_Mutation	EX32	p.M1428T	NM_002224.3
DL011T	CARD11	Missense_Mutation	EX5	p.R179Q	NM_032415.4
DL042T	SGK1	Missense_Mutation	EX2	p.M32L	NM_001143676.1
DL048T	FOXO1	Frame_Shift_Ins	EX1	p.W160Afs*51	NM_002015.3
DL044T	CD58	Nonsense_Mutation	EX3	p.R152*	NM_001779.2
DL318	SOCS1	Missense_Mutation	EX2E	p.A17T	NM_003745.1
DL210	CD79B	Missense_Mutation	EX3	p.R114W	NM_001039933.1
DL064T	SGK1	Missense_Mutation	EX7	p.A210V	NM_001143676.1
DL323	TBL1XR1	In_Frame_Del	EX14	p.H441_Q442delinsQ	NM_024665.4
DL202	IRF4	Missense_Mutation	EX3	p.T95K	NM_002460.3
DL242	EBF1	Missense_Mutation	EX1	p.S45N	NM_024007.4
DL011T	MPDZ	Missense_Mutation	EX3	p.R9Q	NM_003829.4
DL019T	MPEG1	Missense_Mutation	EX1E	p.F531L	NM_001039396.1
DL343	HIST1H2AM	Missense_Mutation	EX1E	p.I88F	NM_003514.2
DL057T	CEP164	Missense_Mutation	EX30	p.Y1314H	NM_014956.4
DL270	PIM1	Frame_Shift_Ins	EX1	p.C108Sfs*71	NM_001243186.1
DL016T	ITPR3	Missense_Mutation	EX32	p.K1429N	NM_002224.3
DL318	PRDM1	Missense_Mutation	EX2	p.A71V	NM_001198.3
DL227	EBF1	Missense_Mutation	EX5	p.C161R	NM_024007.4
DL048T	TMSB4X	Splice_Site	EX2	*	NM_021109.3
DL314	BCL10	Nonsense_Mutation	EX3E	p.L209*	NM_003921.4
DL224	CCND3	In_Frame_Del	EX5E	p.P284_D286delinsH	NM_001760.4
DL028T	HIST1H1E	Missense_Mutation	EX1E	p.G103S	NM_005321.2
DL058T	PTEN	Nonsense_Mutation	EX1	p.G20*	NM_000314.4
DL315	KMT2D	Nonsense_Mutation	EX45	p.W4774*	NM_003482.3
DL287	CD70	Missense_Mutation	EX3E	p.D165N	NM_001252.4
DL310	MTCL1	Missense_Mutation	EX6	p.R253Q	NM_015210.3
DL210	NBEAL2	Missense_Mutation	EX27	p.R1404H	NM_015175.2
DL334	BTG2	Missense_Mutation	EX2E	p.S79I	NM_006763.2
DL328	HIST1H1D	Missense_Mutation	EX1E	p.K82N	NM_005320.2
DL028T	PIM1	Missense_Mutation	EX4	p.E212Q	NM_001243186.1
DL206	CD58	Frame_Shift_Del	EX4	p.H214Dfs*9	NM_001779.2
DL280	MCL1	Missense_Mutation	EX3E	p.G327D	NM_021960.4
DL017T	JAK3	Missense_Mutation	EX21	p.Q988H	NM_000215.3
DL039T	MYD88	Missense_Mutation	EX5E	p.L273P	NM_001172567.1
DL328	PRKCB	Missense_Mutation	EX1	p.Q28P	NM_002738.6
DL334	ARID1A	In_Frame_Del	EX1	p.S220_A221delinsS	NM_006015.4
DL336	STAT6	Missense_Mutation	EX11	p.E372A	NM_001178078.1
DL343	DNAI1	Missense_Mutation	EX19	p.R663C	NM_012144.3
DL064T	SGK1	Splice_Site	EX7	*	NM_001143676.1
DL251	MPDZ	Missense_Mutation	EX4	p.N71D	NM_003829.4
DL305	SPEN	Frame_Shift_Del	EX11	p.L1282Cfs*3	NM_015001.2
DL058T	TBL1XR1	Splice_Site	EX12	*	NM_024665.4
DL226	ARID1A	Frame_Shift_Del	EX3	p.S536Pfs*83	NM_006015.4
DL028T	PIM1	Missense_Mutation	EX2	p.G119V	NM_001243186.1
DL260	DDX3X	Missense_Mutation	EX15	p.A541P	NM_001356.4
DL052T	HIST1H1E	Missense_Mutation	EX1E	p.A65V	NM_005321.2
DL011T	DTX1	Missense_Mutation	EX1	p.L69V	NM_004416.2
DL334	ARID1A	Frame_Shift_Del	EX1	p.Y222Pfs*9	NM_006015.4
DL210	PRKCB	Missense_Mutation	EX1	p.G24R	NM_002738.6
DL227	MYOM2	Missense_Mutation	EX17	p.T675A	NM_003970.3
DL267	ARID1A	Missense_Mutation	EX1	p.P98S	NM_006015.4
DL224	CCND3	In_Frame_Del	EX5E	p.D286_V287delinsD	NM_001760.4
DL323	GRIA1	Missense_Mutation	EX11	p.P531T	NM_001258021.1
DL238	SGK1	Missense_Mutation	EX4	p.F122S	NM_001143676.1
DL251	MPDZ	Missense_Mutation	EX45	p.G1977V	NM_003829.4
DL305	DTX1	Missense_Mutation	EX1	p.V44L	NM_004416.2
DL266	CCND3	Missense_Mutation	EX5E	p.P284L	NM_001760.4
DL267	CARD11	Missense_Mutation	EX5	p.G123V	NM_032415.4
DL323	KLF2	Missense_Mutation	EX2	p.G280D	NM_016270.2
DL230	CD79B	Frame_Shift_Del	EX3	p.G59*fs*1	NM_001039933.1
DL324	FAS	Missense_Mutation	EX3	p.T92I	NM_000043.4
DL050T	CARD11	Missense_Mutation	EX5	p.G123R	NM_032415.4
DL227	TET2	Nonsense_Mutation	EX5	p.K1188*	NM_001127208.2
DL329	DDX3X	Missense_Mutation	EX13	p.G473A	NM_001356.4
DL318	PIM1	Missense_Mutation	EX1	p.S59N	NM_001243186.1
DL019T	ROBO1	Missense_Mutation	EX5	p.I202V	NM_002941.3
DL040T	GLIS3	Missense_Mutation	EX9	p.H824R	NM_001042413.1
DL238	SGK1	Missense_Mutation	EX4	p.F122L	NM_001143676.1
DL004T	ROBO1	Missense_Mutation	EX29	p.P1482L	NM_002941.3
DL328	BTG2	Missense_Mutation	EX1	p.G18D	NM_006763.2
DL052T	PIM1	Missense_Mutation	EX1	p.A101T	NM_001243186.1
DL210	TNFRSF14	Missense_Mutation	EX1	p.M1I	NM_003820.3
DL019T	BCL2	Missense_Mutation	EX2	p.V134L	NM_000633.2
DL046T	SETD1B	Splice_Site	EX14	*	NM_015048.1
DL209	IRF4	Missense_Mutation	EX2	p.L28V	NM_002460.3
DL328	DTX1	Missense_Mutation	EX1	p.R57P	NM_004416.2
DL256	HIST1H2AM	Nonsense_Mutation	EX1E	p.Q105*	NM_003514.2
DL028T	ITPR3	Missense_Mutation	EX13	p.A430V	NM_002224.3
DL028T	PIM1	Missense_Mutation	EX4	p.S188N	NM_001243186.1
DL287	BTG2	Missense_Mutation	EX2E	p.V141M	NM_006763.2
DL226	ARID1A	Missense_Mutation	EX3	p.Y534N	NM_006015.4
DL064T	SGK1	Missense_Mutation	EX7	p.V217M	NM_001143676.1
DL067T	CEP164	Missense_Mutation	EX30	p.Y1314H	NM_014956.4
DL262	KMT2D	Nonsense_Mutation	EX34	p.Q2885*	NM_003482.3
DL314	KMT2D	Nonsense_Mutation	EX34	p.Y3052*	NM_003482.3
DL043T	TBL1XR1	Missense_Mutation	EX12	p.S368F	NM_024665.4
DL271	FLG2	Missense_Mutation	EX3E	p.T2023A	NM_001014342.2
DL305	FAS	Missense_Mutation	EX9E	p.G286E	NM_000043.4
DL206	BTG2	Missense_Mutation	EX1	p.L10I	NM_006763.2
DL250	EBF1	Splice_Site	EX4	*	NM_024007.4
DL272	KLF2	Missense_Mutation	EX2	p.S248Y	NM_016270.2
DL050T	HIST1H1D	Missense_Mutation	EX1E	p.I45F	NM_005320.2
DL013T	HIST1H1E	Missense_Mutation	EX1E	p.P211T	NM_005321.2
DL052T	CEP164	Missense_Mutation	EX30	p.Y1314H	NM_014956.4
DL287	CD79B	Missense_Mutation	EX5	p.Y197C	NM_001039933.1
DL258	EBF1	Missense_Mutation	EX7	p.Q212H	NM_024007.4
DL008T	STAT6	Missense_Mutation	EX12	p.N417Y	NM_001178078.1
DL287	BTG2	Nonsense_Mutation	EX1	p.Q33*	NM_006763.2
DL328	HIST1H2AM	Missense_Mutation	EX1E	p.G68D	NM_003514.2
DL315	HIST1H2AM	Missense_Mutation	EX1E	p.A70V	NM_003514.2
DL043T	LYN	Frame_Shift_Del	EX2	p.I4Ifs*9	NM_002350.3
DL314	HIST1H1E	Missense_Mutation	EX1E	p.G56D	NM_005321.2
DL016T	ITPR3	Missense_Mutation	EX32	p.M1428I	NM_002224.3
DL031T	BCL11A	Missense_Mutation	EX4E	p.L360P	NM_022893.3
DL271	LILRA6	In_Frame_Ins	EX5	p.L238delinsPVLAPGQSL	NM_024318.2
DL249	SGK1	Splice_Site	EX4	*	NM_001143676.1
DL262	PTPN23	Missense_Mutation	EX25E	p.L1548P	NM_015466.3
DL238	SGK1	Missense_Mutation	EX6	p.A188G	NM_001143676.1
DL289	ACTB	Missense_Mutation	EX4	p.T203M	NM_001101.3
DL210	HIST1H2AM	Missense_Mutation	EX1E	p.N95K	NM_003514.2
DL328	HIST1H2AM	Missense_Mutation	EX1E	p.A127V	NM_003514.2
DL305	SETD1B	Missense_Mutation	EX3	p.V150L	NM_015048.1
DL019T	MPEG1	Nonsense_Mutation	EX1E	p.Q563*	NM_001039396.1
DL044T	HIST1H1E	Missense_Mutation	EX1E	p.K63E	NM_005321.2
DL305	DTX1	Nonsense_Mutation	EX1	p.Q77*	NM_004416.2
DL305	TMSB4X	Missense_Mutation	EX3E	p.E43D	NM_021109.3
DL305	SPEN	Missense_Mutation	EX11	p.R1928K	NM_015001.2
DL305	DTX1	Missense_Mutation	EX7	p.Q482R	NM_004416.2
DL268	CRIPAK	Missense_Mutation	EX1E	p.T17M	NM_175918.3
DL310	LRP1B	Missense_Mutation	EX38	p.V2032A	NM_018557.2
DL305	DTX1	Missense_Mutation	EX1	p.G87S	NM_004416.2
DL346	BCL6	Missense_Mutation	EX10E	p.H681R	NM_001130845.1
DL019T	PIM1	Missense_Mutation	EX4	p.S188T	NM_001243186.1
DL328	BTG2	Missense_Mutation	EX1	p.D8H	NM_006763.2
DL258	SEMA6D	Missense_Mutation	EX14	p.R514H	NM_153618.1
DL226	ROBO1	Missense_Mutation	EX30	p.D1583A	NM_002941.3
DL213	BTG2	Frame_Shift_Del	EX1	p.E44Sfs*53	NM_006763.2
DL242	KLF2	Nonsense_Mutation	EX2	p.Y75*	NM_016270.2
DL334	MCL1	Missense_Mutation	EX2	p.L232I	NM_021960.4
DL208	MYD88	Missense_Mutation	EX5E	p.L273P	NM_001172567.1
DL305	DTX1	Missense_Mutation	EX1	p.E49K	NM_004416.2
DL043T	BTG1	Missense_Mutation	EX1	p.S43N	NM_001731.2
DL019T	SETD1B	Frame_Shift_Ins	EX1	p.H5Hfs*33	NM_015048.1
DL028T	ETV6	Missense_Mutation	EX1	p.A6V	NM_001987.4
DL058T	TMSB4X	Missense_Mutation	EX2	p.E11D	NM_021109.3
DL343	DTX1	Missense_Mutation	EX1	p.G58D	NM_004416.2
DL006T	SPTBN1	Missense_Mutation	EX25	p.V1676M	NM_003128.2
DL305	TMSB4X	Missense_Mutation	EX2	p.D3A	NM_021109.3
DL343	DTX1	Missense_Mutation	EX1	p.V61A	NM_004416.2
DL044T	ARID1A	Frame_Shift_Ins	EX1	p.G369Gfs*30	NM_006015.4
DL017T	ROBO2	Missense_Mutation	EX13	p.Q631K	NM_002942.4
DL305	TMSB4X	Splice_Site	EX2	*	NM_021109.3
DL305	ACTG1	Missense_Mutation	EX2	p.P32S	NM_001199954.1
DL050T	TET2	Nonsense_Mutation	EX3	p.S327*	NM_001127208.2
DL305	BTG1	Missense_Mutation	EX2E	p.L97F	NM_001731.2
DL321	ZNF608	Missense_Mutation	EX4	p.F418C	NM_020747.2
DL207	PIM1	Frame_Shift_Del	EX4	p.P178Efs*5	NM_001243186.1
DL220	CILP2	Missense_Mutation	EX5	p.P207L	NM_153221.2
DL250	TP53	Missense_Mutation	EX7	p.R248Q	NM_000546.5
DL334	HIST1H1D	Frame_Shift_Del	EX1E	p.V58Lfs*12	NM_005320.2
DL052T	MPDZ	Frame_Shift_Ins	EX33	p.G1492Gfs*43	NM_003829.4
DL298	B2M	Frame_Shift_Del	EX2	p.H33Gfs*8	NM_004048.2
DL262	TP53	Missense_Mutation	EX8	p.G266R	NM_000546.5
DL328	PDGFRB	Splice_Site	EX8	*	NM_002609.3
DL238	BTG2	Missense_Mutation	EX2E	p.S79N	NM_006763.2
DL249	ZNF608	Missense_Mutation	EX1	p.N278H	NM_020747.2
DL328	HIST1H1E	Missense_Mutation	EX1E	p.S86R	NM_005321.2
DL030T	NHSL1	Missense_Mutation	EX5	p.R260H	NM_020464.1
DL305	ITPKB	Missense_Mutation	EX2	p.S88T	NM_002221.3
DL050T	CARD11	Missense_Mutation	EX5	p.R207H	NM_032415.4
DL334	DTX1	Frame_Shift_Del	EX1	p.A56Afs*85	NM_004416.2
DL206	DTX1	Missense_Mutation	EX1	p.M1T	NM_004416.2
DL058T	KMT2D	Missense_Mutation	EX54E	p.Y5510D	NM_003482.3
DL328	B2M	Missense_Mutation	EX1	p.A8G	NM_004048.2
DL334	MCL1	Missense_Mutation	EX1	p.T191S	NM_021960.4
DL305	SOCS1	Missense_Mutation	EX2E	p.E24K	NM_003745.1
DL050T	PRG4	Missense_Mutation	EX10	p.F1262S	NM_005807.4
DL210	HIST1H1E	Missense_Mutation	EX1E	p.P201L	NM_005321.2
DL305	KLF2	Missense_Mutation	EX2	p.S248P	NM_016270.2
DL243	FLG2	Missense_Mutation	EX3E	p.G2077A	NM_001014342.2
DL301	TMSB4X	Missense_Mutation	EX2	p.K17N	NM_021109.3
DL216	ARID1B	Missense_Mutation	EX1	p.G264E	NM_020732.3
DL058T	FAS	Missense_Mutation	EX9E	p.E272D	NM_000043.4
DL230	DTX1	Missense_Mutation	EX1	p.L69V	NM_004416.2
DL043T	ARID1B	Missense_Mutation	EX2	p.R565W	NM_020732.3
DL323	SOCS1	Nonsense_Mutation	EX2E	p.Y64*	NM_003745.1
DL061T	CEP164	Missense_Mutation	EX30	p.Y1314H	NM_014956.4
DL328	ZNF608	Missense_Mutation	EX1	p.K214R	NM_020747.2
DL318	SETD1B	Nonsense_Mutation	EX6	p.W896*	NM_015048.1
DL305	BTG1	Missense_Mutation	EX2E	p.S137R	NM_001731.2
DL050T	BCL6	Missense_Mutation	EX10E	p.R674Q	NM_001130845.1
DL227	MFHAS1	In_Frame_Ins	EX1	p.T114delinsIT	NM_004225.2
DL301	TMSB4X	Missense_Mutation	EX2	p.K17E	NM_021109.3
DL209	IRF4	Missense_Mutation	EX2	p.A68V	NM_002460.3
DL028T	PIM1	Missense_Mutation	EX1	p.L66F	NM_001243186.1
DL052T	BTG2	Missense_Mutation	EX1	p.A45T	NM_006763.2
DL330	EP300	Missense_Mutation	EX26	p.D1399N	NM_001429.3
DL056T	TMSB4X	Missense_Mutation	EX2	p.P5S	NM_021109.3
DL258	SIPA1L3	Missense_Mutation	EX15	p.P1334T	NM_015073.2
DL011T	SPEN	Frame_Shift_Ins	EX3	p.Q208Ffs*15	NM_015001.2
DL298	KLHL14	Nonsense_Mutation	EX2	p.Q90*	NM_020805.1
DL298	KLHL14	Nonsense_Mutation	EX2	p.Q91*	NM_020805.1
DL328	B2M	Missense_Mutation	EX1	p.L10P	NM_004048.2
DL210	LYN	Missense_Mutation	EX13E	p.S495R	NM_002350.3
DL227	ZFP36L1	Missense_Mutation	EX2	p.T78I	NM_001244701.1
DL210	FBN3	Missense_Mutation	EX21	p.R907W	NM_032447.3
DL205	NES	Missense_Mutation	EX4E	p.L1108R	NM_006617.1
DL019T	MPEG1	Missense_Mutation	EX1E	p.L567F	NM_001039396.1
DL328	HIST1H1E	Missense_Mutation	EX1E	p.A128T	NM_005321.2
DL053T	DDX3X	Missense_Mutation	EX14	p.R534L	NM_001356.4
DL308	DNAI1	Missense_Mutation	EX8	p.F221V	NM_012144.3
DL328	SOCS1	Missense_Mutation	EX2E	p.S116N	NM_003745.1
DL210	MFHAS1	Missense_Mutation	EX1	p.L193V	NM_004225.2
DL334	MCL1	Missense_Mutation	EX1	p.E180K	NM_021960.4
DL050T	ANKRD11	Missense_Mutation	EX10	p.V1718G	NM_001256182.1
DL334	FAS	Nonsense_Mutation	EX7	p.R203*	NM_000043.4
DL011T	NOTCH2	Nonsense_Mutation	EX34E	p.R2400*	NM_024408.3
DL328	DTX1	Missense_Mutation	EX1	p.P11L	NM_004416.2
DL227	DUSP2	Missense_Mutation	EX1	p.L85V	NM_004418.3
DL058T	FAS	Missense_Mutation	EX9E	p.I259V	NM_000043.4
DL242	MPEG1	Missense_Mutation	EX1E	p.P503A	NM_001039396.1
DL244	IGSF3	Missense_Mutation	EX7	p.R603Q	NM_001542.3
DL052T	BTG2	Missense_Mutation	EX1	p.L46V	NM_006763.2
DL046T	TP53	Missense_Mutation	EX5	p.R175H	NM_000546.5
DL053T	BTG2	Splice_Site	EX1	*	NM_006763.2
DL050T	TNXB	Missense_Mutation	EX28	p.P3165Q	NM_019105.6
DL269	NHSL1	Missense_Mutation	EX5	p.R260H	NM_020464.1
DL211	KMT2D	Missense_Mutation	EX52	p.G5449D	NM_003482.3
DL019T	PIM1	Missense_Mutation	EX4	p.E233D	NM_001243186.1
DL043T	PIM1	Missense_Mutation	EX4	p.S188R	NM_001243186.1
DL346	ZNF608	Missense_Mutation	EX1	p.T170I	NM_020747.2
DL202	TMSB4X	In_Frame_Del	EX2	p.L18_K19delinsL	NM_021109.3
DL330	BCL2	Missense_Mutation	EX2	p.P90S	NM_000633.2
DL210	PRKCD	Nonsense_Mutation	EX11	p.Q328*	NM_006254.3
DL230	BTG2	Missense_Mutation	EX1	p.L35F	NM_006763.2
DL317	SETD1B	Frame_Shift_Ins	EX1	p.H5Hfs*33	NM_015048.1
DL230	ITPKB	Missense_Mutation	EX2	p.A2T	NM_002221.3
DL043T	ETV6	Splice_Site	EX1	*	NM_001987.4
DL305	BTG1	Missense_Mutation	EX2E	p.A127D	NM_001731.2
DL258	FAS	Frame_Shift_Ins	EX9E	p.Y232Yfs*15	NM_000043.4
DL258	STAT3	Frame_Shift_Ins	EX21	p.M648Ifs*5	NM_139276.2
DL275	CIITA	Frame_Shift_Del	EX8	p.S215Lfs*84	NM_000246.3
DL305	MFHAS1	Missense_Mutation	EX1	p.Y831S	NM_004225.2
DL342	BTG2	Missense_Mutation	EX2E	p.V153M	NM_006763.2
DL019T	NOVA2	Missense_Mutation	EX2	p.G63R	NM_002516.2
DL230	DTX1	Missense_Mutation	EX1	p.H80Y	NM_004416.2
DL301	KMT2D	Nonsense_Mutation	EX39	p.Q4230*	NM_003482.3
DL305	KLF2	Nonsense_Mutation	EX1	p.Q24*	NM_016270.2
DL299	ROBO1	Missense_Mutation	EX12	p.I540F	NM_002941.3
DL019T	PIM1	Frame_Shift_Del	EX4	p.T290Mfs*72	NM_001243186.1
DL249	RFTN1	Missense_Mutation	EX5	p.P272S	NM_015150.1
DL220	BTG2	Missense_Mutation	EX1	p.L46F	NM_006763.2
DL339	ANKRD11	Missense_Mutation	EX8	p.A242S	NM_001256182.1
DL328	CD70	Missense_Mutation	EX3E	p.G164E	NM_001252.4
DL324	B2M	Splice_Site	EX1	*	NM_004048.2
DL330	RREB1	Missense_Mutation	EX10	p.R576Q	NM_001003699.3
DL028T	PIM1	Missense_Mutation	EX1	p.L93F	NM_001243186.1
DL043T	BCL11A	Nonsense_Mutation	EX1	p.Q6*	NM_022893.3
DL210	PRKCD	Missense_Mutation	EX8	p.C208Y	NM_006254.3
DL052T	TNXB	Missense_Mutation	EX3	p.G579S	NM_019105.6
DL298	B2M	Frame_Shift_Del	EX2	p.R32Lfs*12	NM_004048.2
DL206	DTX1	Missense_Mutation	EX6	p.L418P	NM_004416.2
DL243	HIST1H1E	Missense_Mutation	EX1E	p.A167V	NM_005321.2
DL206	DTX1	Missense_Mutation	EX1	p.T43S	NM_004416.2
DL213	ITPKB	Frame_Shift_Del	EX2	p.E19Mfs*14	NM_002221.3
DL210	MFHAS1	Missense_Mutation	EX1	p.S213N	NM_004225.2
DL056T	PIM1	Missense_Mutation	EX4	p.G174D	NM_001243186.1
DL053T	SGK1	Missense_Mutation	EX4	p.K124N	NM_001143676.1
DL210	ARID1A	Nonsense_Mutation	EX1	p.Y216*	NM_006015.4
DL210	MFHAS1	Missense_Mutation	EX1	p.F99L	NM_004225.2
DL206	DTX1	Missense_Mutation	EX1	p.A56T	NM_004416.2
DL311	ROBO2	Frame_Shift_Del	EX21	p.P1076Pfs*97	NM_002942.4
DL287	PRDM1	Missense_Mutation	EX2	p.P84R	NM_001198.3
DL328	CD70	Missense_Mutation	EX1	p.L34R	NM_001252.4
DL311	NHSL1	Missense_Mutation	EX5	p.R260H	NM_020464.1
DL058T	ARID1A	Missense_Mutation	EX15	p.R1262H	NM_006015.4
DL289	BTG2	Missense_Mutation	EX1	p.S21A	NM_006763.2
DL243	ZNF608	Missense_Mutation	EX1	p.R211K	NM_020747.2
DL310	PRDM1	Missense_Mutation	EX6	p.C605R	NM_001198.3
DL227	CACNA1I	Missense_Mutation	EX32	p.E1751V	NM_021096.3
DL052T	ROBO1	Splice_Site	EX8	*	NM_002941.3
DL275	ROBO2	Missense_Mutation	EX22	p.S1101N	NM_002942.4
DL050T	EBF1	Frame_Shift_Del	EX2	p.H69Tfs*52	NM_024007.4
DL334	MCL1	Missense_Mutation	EX2	p.V307I	NM_021960.4
DL305	HIST1H2AM	Missense_Mutation	EX1E	p.V31M	NM_003514.2
DL305	BTG1	Missense_Mutation	EX2E	p.Y125F	NM_001731.2
DL019T	ETV6	Missense_Mutation	EX6	p.A377V	NM_001987.4
DL052T	DUSP2	Missense_Mutation	EX1	p.E84D	NM_004418.3
DL058T	HIST1H1C	Missense_Mutation	EX1E	p.A177P	NM_005319.3
DL210	CD79B	Splice_Site	EX5	*	NM_001039933.1
DL230	KLF2	Missense_Mutation	EX2	p.R294C	NM_016270.2
DL305	HIST1H2AM	Missense_Mutation	EX1E	p.A70V	NM_003514.2
DL210	HIST1H1E	Missense_Mutation	EX1E	p.L82V	NM_005321.2
DL317	ZFP36L1	Frame_Shift_Del	EX3E	p.K199Cfs*13	NM_001244701.1
DL318	HIST1H1E	Frame_Shift_Del	EX1E	p.S150Rfs*79	NM_005321.2
DL305	SPEN	Frame_Shift_Del	EX12	p.T3429Sfs*10	NM_015001.2
DL210	FOXO1	Missense_Mutation	EX1	p.R21L	NM_002015.3
DL305	BTG2	Missense_Mutation	EX2E	p.T136S	NM_006763.2
DL307	SGK1	Missense_Mutation	EX4	p.A143E	NM_001143676.1
DL216	MPEG1	Frame_Shift_Del	EX1E	p.V526Sfs*9	NM_001039396.1
DL346	PDGFRB	Missense_Mutation	EX17	p.A789S	NM_002609.3
DL006T	SGK1	Splice_Site	EX4	*	NM_001143676.1
DL300	CEP164	Missense_Mutation	EX30	p.Y1314H	NM_014956.4
DL019T	MRC2	Missense_Mutation	EX4	p.C266Y	NM_006039.4
DL056T	PIM1	Frame_Shift_Ins	EX1	p.N98Tfs*77	NM_001243186.1
DL289	EBF1	Nonsense_Mutation	EX1	p.Q44*	NM_024007.4
DL328	DTX1	Missense_Mutation	EX1	p.E33D	NM_004416.2
DL317	NOD1	Missense_Mutation	EX6	p.Q586H	NM_006092.2
DL053T	TET2	Nonsense_Mutation	EX3	p.Q770*	NM_001127208.2
DL053T	BTG2	Missense_Mutation	EX1	p.L10F	NM_006763.2
DL206	DTX1	Missense_Mutation	EX1	p.S35G	NM_004416.2
DL328	ZNF608	Missense_Mutation	EX1	p.S197G	NM_020747.2
DL031T	PIM1	Missense_Mutation	EX1	p.K115N	NM_001243186.1
DL230	CEP164	Missense_Mutation	EX19	p.K794N	NM_014956.4
DL328	MPEG1	Missense_Mutation	EX1E	p.A145T	NM_001039396.1
DL330	PIM1	Missense_Mutation	EX2	p.E121K	NM_001243186.1
DL043T	BTG1	Nonsense_Mutation	EX2E	p.Q85*	NM_001731.2
DL323	SOCS1	Missense_Mutation	EX2E	p.F58L	NM_003745.1
DL043T	KMT2D	Frame_Shift_Ins	EX39	p.Q3839Pfs*173	NM_003482.3
DL323	SGK1	Missense_Mutation	EX5	p.Q159R	NM_001143676.1
DL305	TNFRSF14	Missense_Mutation	EX1	p.L23V	NM_003820.3
DL344	LRP1B	Missense_Mutation	EX15	p.T831K	NM_018557.2
DL019T	MYD88	Missense_Mutation	EX5E	p.L273P	NM_001172567.1
DL006T	ZFP36L1	Missense_Mutation	EX2	p.L86V	NM_001244701.1
DL030T	MAP1A	Missense_Mutation	EX4	p.R1185H	NM_002373.5
DL294	CARD11	Missense_Mutation	EX9	p.E432K	NM_032415.4
DL265	BCL2	Missense_Mutation	EX2	p.P90S	NM_000633.2
DL311	HIST1H1E	Missense_Mutation	EX1E	p.S27F	NM_005321.2
DL226	HIST1H1E	Missense_Mutation	EX1E	p.S89N	NM_005321.2
DL317	ZFP36L1	In_Frame_Del	EX3E	p.Q205_F206delinsL	NM_001244701.1
DL053T	BRAF	Missense_Mutation	EX11	p.G469R	NM_004333.4
DL202	IRF4	Missense_Mutation	EX2	p.G58S	NM_002460.3
DL324	FLG2	Missense_Mutation	EX3E	p.G934V	NM_001014342.2
DL256	PRDM1	Missense_Mutation	EX3	p.S103R	NM_001198.3
DL049T	IRF4	Missense_Mutation	EX2	p.N63S	NM_002460.3
DL209	PIM1	Missense_Mutation	EX4	p.G174D	NM_001243186.1
DL311	BTG1	Frame_Shift_Del	EX1	p.G13Gfs*67	NM_001731.2
DL056T	ETV6	Missense_Mutation	EX1	p.S9N	NM_001987.4
DL298	CACNA1I	Missense_Mutation	EX35	p.R1934W	NM_021096.3
DL342	TLN2	Missense_Mutation	EX40	p.E1821D	NM_015059.2
DL037T	TNXB	Missense_Mutation	EX19	p.R2203K	NM_019105.6
DL267	PTPN23	Missense_Mutation	EX25E	p.L1548P	NM_015466.3
DL202	IRF4	Missense_Mutation	EX2	p.G58D	NM_002460.3
DL321	ZNF608	Missense_Mutation	EX4	p.S424R	NM_020747.2
DL047T	ARID1B	Missense_Mutation	EX1	p.Q456P	NM_020732.3
DL338	IRF4	Missense_Mutation	EX2	p.I49T	NM_002460.3
DL258	TIGIT	In_Frame_Del	EX4E	p.D224_Y225delinsD	NM_173799.3
DL344	CEP164	Missense_Mutation	EX30	p.Y1314H	NM_014956.4
DL248	SPEN	Frame_Shift_Ins	EX11	p.D2297Dfs*9	NM_015001.2
DL227	PIM1	Missense_Mutation	EX2	p.G141A	NM_001243186.1
DL203	OR10A2	Missense_Mutation	EX1E	p.M1R	NM_001004460.1
DL305	MPEG1	Missense_Mutation	EX1E	p.A494V	NM_001039396.1
DL250	SPTBN1	Missense_Mutation	EX2	p.R38W	NM_003128.2
DL311	HIST1H1E	Missense_Mutation	EX1E	p.P118S	NM_005321.2
DL249	RFTN1	Missense_Mutation	EX5	p.G260R	NM_015150.1
DL305	KLF2	Missense_Mutation	EX2	p.E251D	NM_016270.2
DL206	TNFAIP3	Frame_Shift_Del	EX2	p.L48Ffs*39	NM_001270508.1
DL256	EBF1	Nonsense_Mutation	EX1	p.W30*	NM_024007.4
DL311	BTG1	Missense_Mutation	EX1	p.I22M	NM_001731.2
DL338	LRP1B	Missense_Mutation	EX77	p.Q3931K	NM_018557.2
DL028T	SETD1B	Missense_Mutation	EX5	p.P411L	NM_015048.1
DL250	CREBBP	Missense_Mutation	EX26	p.D1435N	NM_004380.2
DL323	SGK1	Splice_Site	EX4	*	NM_001143676.1
DL330	PIM1	Missense_Mutation	EX2	p.G146D	NM_001243186.1
DL220	FBN3	Missense_Mutation	EX4	p.G119A	NM_032447.3
DL325	KLF2	Missense_Mutation	EX2	p.K267Q	NM_016270.2
DL210	SOCS1	Missense_Mutation	EX2E	p.S106R	NM_003745.1
DL331	CEP164	Missense_Mutation	EX30	p.Y1314H	NM_014956.4
DL038T	KLHL14	Missense_Mutation	EX2	p.L295V	NM_020805.1
DL339	PIM1	Missense_Mutation	EX1	p.V90I	NM_001243186.1
DL323	SOCS1	Missense_Mutation	EX2E	p.A3P	NM_003745.1
DL056T	LILRA2	Missense_Mutation	EX8E	p.P442H	NM_001130917.2
DL056T	LILRA2	Missense_Mutation	EX8E	p.Y445C	NM_001130917.2
DL311	BTG1	Missense_Mutation	EX1	p.I12K	NM_001731.2
DL267	TNFAIP3	Frame_Shift_Del	EX5	p.V249Ffs*13	NM_001270508.1
DL210	TNFRSF14	Nonsense_Mutation	EX1	p.W12*	NM_003820.3
DL207	PIM1	Missense_Mutation	EX3	p.E161K	NM_001243186.1
DL215	CARD11	Missense_Mutation	EX5	p.G126D	NM_032415.4
DL305	CD79B	Missense_Mutation	EX3	p.Y67S	NM_001039933.1
DL346	BCL11A	Nonsense_Mutation	EX4E	p.E496*	NM_022893.3
DL049T	IRF4	Missense_Mutation	EX2	p.R64L	NM_002460.3
DL328	CREBBP	Nonsense_Mutation	EX18	p.Y1175*	NM_004380.2
DL294	DUSP2	Missense_Mutation	EX2	p.P152T	NM_004418.3
DL258	TNFAIP3	Frame_Shift_Ins	EX9E	p.D756Dfs*13	NM_001270508.1
DL215	ATR	Splice_Site	EX13	*	NM_001184.3
DL238	SGK1	Missense_Mutation	EX5	p.L163V	NM_001143676.1
DL248	TBL1XR1	Missense_Mutation	EX7	p.S230P	NM_024665.4
DL328	DTX1	Missense_Mutation	EX1	p.S2P	NM_004416.2
DL323	ID3	Missense_Mutation	EX1	p.Y48N	NM_002167.4
DL258	ROBO2	Missense_Mutation	EX9	p.T457S	NM_002942.4
DL312	CARD11	Missense_Mutation	EX5	p.G126D	NM_032415.4
DL328	TNFAIP3	Frame_Shift_Del	EX7	p.S381Ffs*5	NM_001270508.1
DL056T	CD79B	Missense_Mutation	EX6E	p.L200Q	NM_001039933.1
DL261	KMT2C	Frame_Shift_Del	EX44	p.A3877Rfs*8	NM_170606.2
DL056T	NHSL1	Missense_Mutation	EX5	p.S1148T	NM_020464.1
DL323	NBEAL2	Missense_Mutation	EX7	p.I197T	NM_015175.2
DL056T	PIM1	Missense_Mutation	EX4	p.E226K	NM_001243186.1
DL265	DTX1	Missense_Mutation	EX1	p.V26E	NM_004416.2
DL256	PRDM1	Missense_Mutation	EX3	p.Y134H	NM_001198.3
DL047T	SOCS1	In_Frame_Del	EX2E	p.D145_L150delinsV	NM_003745.1
DL056T	TMSB4X	Splice_Site	EX2	*	NM_021109.3
DL328	FOXO1	Missense_Mutation	EX1	p.G161D	NM_002015.3
DL227	RFTN1	Missense_Mutation	EX5	p.G244E	NM_015150.1
DL234	MYOM2	Missense_Mutation	EX3	p.R51Q	NM_003970.3
DL338	IRF4	Missense_Mutation	EX2	p.K36R	NM_002460.3
DL258	FLG2	Missense_Mutation	EX3E	p.E685K	NM_001014342.2
DL290	FAS	Frame_Shift_Del	EX9E	p.V227Dfs*2	NM_000043.4
DL249	SGK1	Missense_Mutation	EX6	p.D192A	NM_001143676.1
DL342	MEF2B	Frame_Shift_Ins	EX3	p.H76Pfs*8	NM_001145785.1
DL342	KIT	Missense_Mutation	EX21E	p.V950E	NM_000222.2
DL247	HIST1H1E	Frame_Shift_Ins	EX1E	p.K106Nfs*124	NM_005321.2
DL230	FLG2	Missense_Mutation	EX3E	p.Q944H	NM_001014342.2
DL311	BTG1	Missense_Mutation	EX1	p.F25C	NM_001731.2
DL227	LILRA1	Missense_Mutation	EX5	p.H164Y	NM_006863.3
DL328	BTG2	Missense_Mutation	EX1	p.K36M	NM_006763.2
DL328	ZFP36L1	Missense_Mutation	EX2	p.F80L	NM_001244701.1
DL334	MCL1	Missense_Mutation	EX1	p.K5T	NM_021960.4
DL325	KLF2	Missense_Mutation	EX2	p.P249L	NM_016270.2
DL328	BCL10	Missense_Mutation	EX2	p.R58Q	NM_003921.4
DL253	SEMA6D	Frame_Shift_Del	EX19E	p.V922Vfs*34	NM_153618.1
DL298	IGSF3	Missense_Mutation	EX10	p.D1041E	NM_001542.3
DL249	DMXL1	Nonsense_Mutation	EX23	p.L1745*	NM_005509.5
DL238	ZNF608	Missense_Mutation	EX4	p.A492P	NM_020747.2
DL206	TET2	Missense_Mutation	EX7	p.G1275R	NM_001127208.2
DL230	ITPKB	Missense_Mutation	EX2	p.C226Y	NM_002221.3
DL338	IRF4	Missense_Mutation	EX2	p.Y37F	NM_002460.3
DL314	B2M	Nonsense_Mutation	EX2	p.Y30*	NM_004048.2
DL338	IRF4	Missense_Mutation	EX2	p.Q26L	NM_002460.3
DL328	BTG2	Missense_Mutation	EX1	p.S39R	NM_006763.2
DL249	DMXL1	Missense_Mutation	EX23	p.I1744M	NM_005509.5
DL330	ROBO2	Missense_Mutation	EX20	p.T964R	NM_002942.4
DL306	CEP164	Missense_Mutation	EX30	p.Y1314H	NM_014956.4
DL243	PIM1	Missense_Mutation	EX4	p.G174D	NM_001243186.1
DL249	SGK1	Missense_Mutation	EX9	p.H282L	NM_001143676.1
DL321	SETD1B	Frame_Shift_Ins	EX1	p.H5Hfs*33	NM_015048.1
DL330	BTG1	Missense_Mutation	EX1	p.S43R	NM_001731.2
DL206	DUSP2	Missense_Mutation	EX2	p.G134D	NM_004418.3
DL270	PIM1	Missense_Mutation	EX2	p.P124S	NM_001243186.1
DL230	DTX1	Nonsense_Mutation	EX1	p.Q20*	NM_004416.2
DL314	DUSP2	Missense_Mutation	EX2	p.G134D	NM_004418.3
DL056T	MPEG1	Missense_Mutation	EX1E	p.T609N	NM_001039396.1
DL256	SOCS1	Frame_Shift_Ins	EX2E	p.V155Yfs*57	NM_003745.1
DL016T	FAM186A	Missense_Mutation	EX4	p.T1458P	NM_001145475.1
DL329	TNFRSF14	Missense_Mutation	EX2	p.P55S	NM_003820.3
DL220	PIM1	Missense_Mutation	EX4	p.L197F	NM_001243186.1
DL249	SGK1	In_Frame_Del	EX9	p.C288_F289delinsF	NM_001143676.1
DL053T	DUSP2	Missense_Mutation	EX2	p.C138Y	NM_004418.3
DL053T	FAM47C	Missense_Mutation	EX1E	p.R566Q	NM_001013736.2
DL053T	DUSP2	Missense_Mutation	EX2	p.P152A	NM_004418.3
DL328	BTG2	Missense_Mutation	EX1	p.G28A	NM_006763.2
DL205	KMT2D	Frame_Shift_Del	EX53	p.D5492Sfs*11	NM_003482.3
DL300	BCL6	Missense_Mutation	EX8	p.R585W	NM_001130845.1
DL344	PLCG2	Nonsense_Mutation	EX30	p.Q1117*	NM_002661.4
DL230	KLF2	Missense_Mutation	EX2	p.P125S	NM_016270.2
DL019T	ETV6	Missense_Mutation	EX1	p.S9N	NM_001987.4
DL053T	DUSP2	Missense_Mutation	EX2	p.P152L	NM_004418.3
DL206	DUSP2	Missense_Mutation	EX1	p.A124V	NM_004418.3
DL220	ZFP36L1	Missense_Mutation	EX3E	p.A328T	NM_001244701.1
DL215	CARD11	Missense_Mutation	EX8	p.R379W	NM_032415.4
DL047T	FAM186A	Missense_Mutation	EX4	p.D478N	NM_001145475.1
DL301	DDX3X	Missense_Mutation	EX12	p.L435R	NM_001356.4
DL334	STAT3	Missense_Mutation	EX20	p.G618R	NM_139276.2
DL031T	PIM1	Nonsense_Mutation	EX1	p.C108*	NM_001243186.1
DL318	PRDM1	Frame_Shift_Del	EX5	p.P492Pfs*9	NM_001198.3
DL265	CRIPAK	Missense_Mutation	EX1E	p.P33L	NM_175918.3
DL204	LRP1B	Missense_Mutation	EX18	p.G953D	NM_018557.2
DL323	ABCA7	Missense_Mutation	EX31	p.L1403V	NM_019112.3
DL226	CD79B	Missense_Mutation	EX6E	p.I202V	NM_001039933.1
DL053T	TET2	Nonsense_Mutation	EX10	p.Q1435*	NM_001127208.2
DL053T	ACTB	Missense_Mutation	EX2	p.M16V	NM_001101.3
DL248	CXCR4	Frame_Shift_Del	EX1E	p.V324Vfs*46	NM_001008540.2
DL209	BTG2	Missense_Mutation	EX1	p.A45S	NM_006763.2
DL298	POU2F2	Missense_Mutation	EX11	p.V343G	NM_001207025.2
DL323	BTG2	Missense_Mutation	EX2E	p.W54C	NM_006763.2
DL209	PIM1	Splice_Site	EX3	*	NM_001243186.1
DL300	ADORA2A	Missense_Mutation	EX3E	p.N359S	NM_000675.5
DL311	HIST1H2AM	Missense_Mutation	EX1E	p.A127P	NM_003514.2
DL220	KMT2D	Frame_Shift_Del	EX34	p.V3089Wfs*30	NM_003482.3
DL338	BTG1	Missense_Mutation	EX1	p.E46K	NM_001731.2
DL220	ZFP36L1	Missense_Mutation	EX2	p.T67K	NM_001244701.1
DL305	KLF2	Missense_Mutation	EX2	p.H288R	NM_016270.2
DL210	KLF2	Missense_Mutation	EX2	p.A277T	NM_016270.2
DL230	BTG1	Missense_Mutation	EX1	p.L37V	NM_001731.2
DL056T	ARID1A	Nonsense_Mutation	EX1	p.Q74*	NM_006015.4
DL346	TP73	Missense_Mutation	EX8	p.R293C	NM_005427.3
DL053T	PRKCB	Missense_Mutation	EX11	p.D427N	NM_002738.6
DL238	TET2	Missense_Mutation	EX6	p.L1210P	NM_001127208.2
DL338	IRF4	Missense_Mutation	EX2	p.G13D	NM_002460.3
DL298	MEF2B	Frame_Shift_Ins	EX2	p.I6Nfs*29	NM_001145785.1
DL053T	MYBPC3	Missense_Mutation	EX32	p.R1271Q	NM_000256.3
DL026T	POU2F2	Frame_Shift_Ins	EX13	p.N463Sfs*44	NM_001207025.2
DL307	BRAF	Missense_Mutation	EX11	p.G466E	NM_004333.4
DL331	DNMT3A	Missense_Mutation	EX9	p.Q362H	NM_175629.2
DL210	KLF2	Missense_Mutation	EX2	p.T284I	NM_016270.2
DL230	MAP1A	Missense_Mutation	EX4	p.Q1537E	NM_002373.5
DL060T	GNA13	Frame_Shift_Ins	EX1	p.T63Sfs*14	NM_006572.5
DL207	PIM1	Missense_Mutation	EX4	p.G253E	NM_001243186.1
DL047T	MPEG1	Frame_Shift_Del	EX1E	p.T147Ifs*6	NM_001039396.1
DL207	JAK3	Splice_Site	EX7	*	NM_000215.3
DL210	TMSB4X	Splice_Site	EX2	*	NM_021109.3
DL334	KLF2	Missense_Mutation	EX2	p.S93C	NM_016270.2
DL213	MPEG1	Missense_Mutation	EX1E	p.A145P	NM_001039396.1
DL338	IRF4	Missense_Mutation	EX2	p.S15R	NM_002460.3
DL243	CACNA1I	Missense_Mutation	EX37E	p.S2016L	NM_021096.3
DL243	TBL1XR1	Splice_Site	EX11	*	NM_024665.4
DL249	BTG1	Frame_Shift_Del	EX1	p.F40Rfs*36	NM_001731.2
DL056T	CACNA1I	Missense_Mutation	EX12	p.S728L	NM_021096.3
DL249	BTG2	Missense_Mutation	EX2E	p.S83R	NM_006763.2
DL334	CD79B	Missense_Mutation	EX3	p.Y67N	NM_001039933.1
DL230	DTX1	Missense_Mutation	EX1	p.G7S	NM_004416.2
DL249	SGK1	Missense_Mutation	EX5	p.A166D	NM_001143676.1
DL317	ZFP36L1	Frame_Shift_Del	EX3E	p.R266Gfs*27	NM_001244701.1
DL334	ZNF608	Missense_Mutation	EX1	p.S171N	NM_020747.2
DL331	ROBO2	Nonsense_Mutation	EX14	p.G721*	NM_002942.4
DL230	KLF2	Missense_Mutation	EX2	p.H288L	NM_016270.2
DL060T	FAM186A	Missense_Mutation	EX4	p.A1632V	NM_001145475.1
DL278	PIM1	Frame_Shift_Del	EX4	p.R176Gfs*23	NM_001243186.1
DL280	KMT2C	Missense_Mutation	EX43	p.R3403H	NM_170606.2
DL206	SCRIB	Missense_Mutation	EX15	p.G644V	NM_182706.4
DL342	BTG2	Missense_Mutation	EX1	p.S31T	NM_006763.2
DL282	FLG2	Missense_Mutation	EX3E	p.S852L	NM_001014342.2
DL256	SOCS1	Missense_Mutation	EX2E	p.S140R	NM_003745.1
DL047T	STAT6	Missense_Mutation	EX8	p.V269I	NM_001178078.1
DL292	PTEN	Frame_Shift_Ins	EX8	p.L318Lfs*7	NM_000314.4
DL330	PIM1	Missense_Mutation	EX4	p.S237R	NM_001243186.1
DL334	TNFAIP3	Missense_Mutation	EX3	p.L122P	NM_001270508.1
DL345	NOTCH2	Frame_Shift_Ins	EX34E	p.P2303Lfs*6	NM_024408.3
DL323	ZFP36L1	Missense_Mutation	EX2	p.A46D	NM_001244701.1
DL325	SPEN	Nonsense_Mutation	EX11	p.S1103*	NM_015001.2
DL210	KLF2	Missense_Mutation	EX2	p.G280D	NM_016270.2
DL230	BTG1	Missense_Mutation	EX2E	p.V111E	NM_001731.2
DL272	CD70	Nonsense_Mutation	EX2	p.W55*	NM_001252.4
DL210	KLF2	Missense_Mutation	EX2	p.H288R	NM_016270.2
DL241	ETV6	Frame_Shift_Del	EX3	p.A67Wfs*8	NM_001987.4
DL305	SOCS1	Missense_Mutation	EX2E	p.A35V	NM_003745.1
DL328	B2M	Missense_Mutation	EX1	p.M1K	NM_004048.2
DL065T	KMT2D	Frame_Shift_Del	EX11	p.P998Lfs*2	NM_003482.3
DL056T	LAMC3	Missense_Mutation	EX17	p.D999N	NM_006059.3
DL298	CPEB2	In_Frame_Del	EX1	p.S344_H349delinsS	NM_001177382.1
DL269	CD80	Nonsense_Mutation	EX3	p.Q67*	NM_005191.3
DL269	CD80	Missense_Mutation	EX3	p.M76L	NM_005191.3
DL013T	CARD11	Missense_Mutation	EX5	p.K215M	NM_032415.4
DL342	BTG2	Nonsense_Mutation	EX1	p.Q33*	NM_006763.2
DL204	ROBO2	Frame_Shift_Del	EX21	p.P1076Pfs*97	NM_002942.4
DL344	TET2	Splice_Site	EX5	*	NM_001127208.2
DL270	SETD1B	Frame_Shift_Ins	EX1	p.H5Hfs*33	NM_015048.1
DL334	MCL1	Missense_Mutation	EX1	p.S155N	NM_021960.4
DL230	TP53	In_Frame_Del	EX5	p.P177_C182del	NM_000546.5
DL300	HIST1H1D	Missense_Mutation	EX1E	p.G99D	NM_005320.2
DL307	TMSB4X	Missense_Mutation	EX2	p.K15Q	NM_021109.3
DL282	DTX1	Missense_Mutation	EX1	p.H80Y	NM_004416.2
DL049T	IRF4	Missense_Mutation	EX2	p.L70V	NM_002460.3
DL345	NOTCH2	Frame_Shift_Del	EX34E	p.V2305Sfs*51	NM_024408.3
DL052T	DNMT3A	Missense_Mutation	EX12	p.E482K	NM_175629.2
DL207	SETD1B	Nonsense_Mutation	EX1	p.Y32*	NM_015048.1
DL253	MAP1A	Missense_Mutation	EX4	p.R1704W	NM_002373.5
DL330	MYD88	Missense_Mutation	EX5E	p.L273P	NM_001172567.1
DL313	SETD1B	Frame_Shift_Ins	EX1	p.H5Hfs*33	NM_015048.1
DL278	PIM1	Missense_Mutation	EX1	p.C108Y	NM_001243186.1
DL238	MYC	Missense_Mutation	EX2	p.Q51L	NM_002467.4
DL305	FOXO1	Missense_Mutation	EX1	p.S152N	NM_002015.3
DL298	ZNF608	Frame_Shift_Ins	EX4	p.N1175Kfs*2	NM_020747.2
DL238	MYO18A	Splice_Site	EX31	*	NM_078471.3
DL311	BRAF	Missense_Mutation	EX11	p.G469V	NM_004333.4
DL269	CD80	Missense_Mutation	EX3	p.I83M	NM_005191.3
DL238	DUSP2	Splice_Site	EX2	*	NM_004418.3
DL019T	CREBBP	Missense_Mutation	EX15	p.T999A	NM_004380.2
DL207	PIM1	Missense_Mutation	EX4	p.L273F	NM_001243186.1
DL330	PIM1	Missense_Mutation	EX4	p.L265I	NM_001243186.1
DL205	KMT2D	Frame_Shift_Del	EX53	p.F5488Efs*18	NM_003482.3
DL017T	CEP164	Missense_Mutation	EX30	p.Y1314H	NM_014956.4
DL321	FOXO1	Missense_Mutation	EX1	p.G208S	NM_002015.3
DL238	MYC	Missense_Mutation	EX2	p.Q51H	NM_002467.4
DL234	IRF4	Missense_Mutation	EX2	p.L70V	NM_002460.3
DL203	TLN2	Missense_Mutation	EX5	p.H178Y	NM_015059.2
DL211	KLHL14	Frame_Shift_Del	EX2	p.L116Tfs*31	NM_020805.1
DL298	CREBBP	Frame_Shift_Del	EX25	p.S1419Lfs*40	NM_004380.2
DL346	LRP1B	Missense_Mutation	EX33	p.K1825N	NM_018557.2
DL330	CD79B	Missense_Mutation	EX5	p.Y197C	NM_001039933.1
DL334	HIST1H1D	Missense_Mutation	EX1E	p.K150E	NM_005320.2
DL057T	ACTG1	Nonsense_Mutation	EX2	p.E2*	NM_001199954.1
DL339	SOCS1	Nonsense_Mutation	EX2E	p.Q6*	NM_003745.1
DL238	LAMC3	Missense_Mutation	EX1	p.C35R	NM_006059.3
DL328	TNFRSF14	Missense_Mutation	EX3	p.L70Q	NM_003820.3
DL292	ACTB	Missense_Mutation	EX2	p.C17S	NM_001101.3
DL334	MCL1	Missense_Mutation	EX1	p.G151A	NM_021960.4
DL249	ACTB	Missense_Mutation	EX3	p.D51G	NM_001101.3
DL207	BTG2	Missense_Mutation	EX2E	p.P59S	NM_006763.2
DL013T	EZH2	Missense_Mutation	EX16	p.Y646H	NM_004456.4
DL330	TLN2	Missense_Mutation	EX27	p.G1219R	NM_015059.2
DL321	ACTB	Missense_Mutation	EX2	p.G20A	NM_001101.3
DL338	CCND3	Frame_Shift_Ins	EX5E	p.R271Pfs*53	NM_001760.4
DL213	BTG2	Nonsense_Mutation	EX1	p.Q33*	NM_006763.2
DL256	PTEN	Missense_Mutation	EX1	p.D19E	NM_000314.4
DL211	KLHL14	Missense_Mutation	EX2	p.P92A	NM_020805.1
DL238	TNFRSF18	Missense_Mutation	EX4E	p.P177L	NM_148901.1
DL056T	TBL1XR1	Missense_Mutation	EX13	p.Y395C	NM_024665.4
DL300	CD58	Frame_Shift_Del	EX2	p.K60Rfs*24	NM_001779.2
DL243	KLF2	Missense_Mutation	EX2	p.A157T	NM_016270.2
DL323	KLF2	Missense_Mutation	EX2	p.A218V	NM_016270.2
DL209	PIM1	Missense_Mutation	EX2	p.G139V	NM_001243186.1
DL206	ID3	Missense_Mutation	EX1	p.L64F	NM_002167.4
DL256	PTEN	Frame_Shift_Ins	EX1	p.G20Gfs*24	NM_000314.4
DL243	MRC2	Missense_Mutation	EX5	p.N321T	NM_006039.4
DL230	SOCS1	Missense_Mutation	EX2E	p.A16T	NM_003745.1
DL344	MYC	Missense_Mutation	EX2	p.S218R	NM_002467.4
DL229	PTEN	Missense_Mutation	EX5	p.K102Q	NM_000314.4
DL249	RFTN1	Missense_Mutation	EX5	p.A234D	NM_015150.1
DL213	BTG2	Missense_Mutation	EX2E	p.K51I	NM_006763.2
DL052T	MEF2B	Missense_Mutation	EX3	p.T70A	NM_001145785.1
DL054T	KMT2D	Frame_Shift_Del	EX31	p.L2430Rfs*55	NM_003482.3
DL248	MAP1A	Missense_Mutation	EX4	p.L2247M	NM_002373.5
DL213	BTG2	Missense_Mutation	EX2E	p.S79I	NM_006763.2
DL331	ROBO1	Missense_Mutation	EX15	p.Q662L	NM_002941.3
DL060T	ACTB	Missense_Mutation	EX3	p.E93D	NM_001101.3
DL296	CRIPAK	Missense_Mutation	EX1E	p.R204P	NM_175918.3
DL234	IRF4	Missense_Mutation	EX2	p.K59R	NM_002460.3
DL309	CEP164	Missense_Mutation	EX30	p.Y1314H	NM_014956.4
DL278	PIM1	Missense_Mutation	EX4	p.D219N	NM_001243186.1
DL213	CREBBP	Splice_Site	EX23	*	NM_004380.2
DL230	DTX1	Missense_Mutation	EX1	p.G87S	NM_004416.2
DL224	EBF1	Nonsense_Mutation	EX3	p.Y116*	NM_024007.4
DL213	DUSP2	Frame_Shift_Del	EX1	p.L110Cfs*126	NM_004418.3
DL238	MTCL1	Missense_Mutation	EX15	p.H1344Q	NM_015210.3
DL056T	MYD88	Missense_Mutation	EX5E	p.L273P	NM_001172567.1
DL311	BRAF	Missense_Mutation	EX6	p.L255I	NM_004333.4
DL047T	ROBO1	Missense_Mutation	EX28	p.P1440R	NM_002941.3
DL224	LRP1B	Missense_Mutation	EX14	p.P741H	NM_018557.2
DL250	TNXB	Missense_Mutation	EX21	p.V2494M	NM_019105.6
DL298	MAP1A	Missense_Mutation	EX4	p.R1185H	NM_002373.5
DL249	EBF1	Missense_Mutation	EX5	p.C161Y	NM_024007.4
DL249	ACTB	Missense_Mutation	EX2	p.I5V	NM_001101.3
DL256	POU4F3	Missense_Mutation	EX2E	p.E186K	NM_002700.2
DL241	PIM1	Frame_Shift_Del	EX4	p.D219Lfs*145	NM_001243186.1
DL334	MYC	Missense_Mutation	EX2	p.T73I	NM_002467.4
DL213	EBF1	Missense_Mutation	EX1	p.G23D	NM_024007.4
DL230	KLF2	Missense_Mutation	EX2	p.H109Y	NM_016270.2
DL227	CD274	Nonsense_Mutation	EX4	p.Q173*	NM_014143.3
DL238	SIPA1L3	Missense_Mutation	EX10	p.G1004D	NM_015073.2
DL207	PIM1	Missense_Mutation	EX4	p.P216S	NM_001243186.1
DL300	IRF4	Nonsense_Mutation	EX2	p.Q60*	NM_002460.3
DL230	SOCS1	Missense_Mutation	EX2E	p.S116N	NM_003745.1
DL056T	PIM1	Frame_Shift_Del	EX2	p.G119Sfs*45	NM_001243186.1
DL342	LYN	Missense_Mutation	EX5	p.W99R	NM_002350.3
DL052T	BTG1	Missense_Mutation	EX1	p.P3L	NM_001731.2
DL061T	TCHH	Missense_Mutation	EX3E	p.R1428C	NM_007113.3
DL271	GRIN2D	Missense_Mutation	EX13E	p.E1333K	NM_000836.2
DL324	TMSB4X	Splice_Site	EX2	*	NM_021109.3
DL250	TBL1XR1	In_Frame_Del	EX11	p.N320_T321delinsT	NM_024665.4
DL226	CD79B	Missense_Mutation	EX5	p.Y197F	NM_001039933.1
DL053T	BTG2	Missense_Mutation	EX1	p.A45T	NM_006763.2
DL311	PRKCB	Missense_Mutation	EX4	p.D116G	NM_002738.6
DL300	KMT2D	Nonsense_Mutation	EX48	p.R4960*	NM_003482.3
DL026T	POU2F2	Nonsense_Mutation	EX13	p.S465_T466delinsIW*	NM_001207025.2
DL234	IRF4	Missense_Mutation	EX2	p.G13D	NM_002460.3
DL224	TNXB	In_Frame_Del	EX20	p.N2365_K2366delinsK	NM_019105.6
DL028T	PIM1	Missense_Mutation	EX4	p.L273F	NM_001243186.1
DL013T	LRP1B	Nonsense_Mutation	EX11	p.G533*	NM_018557.2
DL268	GRIA1	Missense_Mutation	EX4	p.R218C	NM_001258021.1
DL234	IRF4	Missense_Mutation	EX2	p.E11D	NM_002460.3
DL238	TET2	Frame_Shift_Ins	EX3	p.N140Nfs*7	NM_001127208.2
DL230	NOVA2	Missense_Mutation	EX4E	p.P230L	NM_002516.2
DL006T	CCND3	Missense_Mutation	EX5E	p.T283S	NM_001760.4
DL342	SETD1B	Frame_Shift_Del	EX12	p.S1347Gfs*8	NM_015048.1
DL334	TMSB4X	Splice_Site	EX2	*	NM_021109.3
DL270	CD79B	Frame_Shift_Del	EX2	p.V27Afs*21	NM_001039933.1
DL227	TSR1	Missense_Mutation	EX8	p.R497Q	NM_018128.4
DL344	HIST1H1C	Missense_Mutation	EX1E	p.A111S	NM_005319.3
DL017T	PRKCD	Missense_Mutation	EX16	p.M494R	NM_006254.3
DL298	IRF4	Missense_Mutation	EX3	p.T95K	NM_002460.3
DL298	KMT2C	Missense_Mutation	EX36	p.D2172N	NM_170606.2
DL061T	MYC	Missense_Mutation	EX2	p.P75S	NM_002467.4
DL048T	TMSB4X	Missense_Mutation	EX2	p.P28A	NM_021109.3
DL305	KLF2	Missense_Mutation	EX2	p.P64S	NM_016270.2
DL058T	LYN	Frame_Shift_Ins	EX5	p.T107Tfs*43	NM_002350.3
DL296	TBL1XR1	Missense_Mutation	EX11	p.S326N	NM_024665.4
DL266	TLN2	Missense_Mutation	EX26	p.R1183H	NM_015059.2
DL211	BTG1	Nonsense_Mutation	EX2E	p.Y67*	NM_001731.2
DL211	MPEG1	Missense_Mutation	EX1E	p.S533N	NM_001039396.1
DL346	ID3	Missense_Mutation	EX1	p.R8C	NM_002167.4
DL027T	CEP164	Missense_Mutation	EX30	p.Y1314H	NM_014956.4
DL300	HIST1H1E	Missense_Mutation	EX1E	p.A179T	NM_005321.2
DL226	PRDM1	Frame_Shift_Ins	EX5	p.K245Rfs*7	NM_001198.3
DL242	B2M	Missense_Mutation	EX2	p.N41I	NM_004048.2
DL308	FAM189B	Missense_Mutation	EX7	p.L278F	NM_006589.2
DL031T	PIM1	Missense_Mutation	EX1	p.L93F	NM_001243186.1
DL282	BTG1	Missense_Mutation	EX1	p.S43T	NM_001731.2
DL244	CCND3	Frame_Shift_Ins	EX5E	p.R271Pfs*53	NM_001760.4
DL226	LILRA6	Missense_Mutation	EX6	p.R392G	NM_024318.2
DL250	ACTB	Missense_Mutation	EX3	p.E93G	NM_001101.3
DL249	MPDZ	Missense_Mutation	EX31	p.D1434H	NM_003829.4
DL249	EBF1	Missense_Mutation	EX2	p.S65C	NM_024007.4
DL308	FAM189B	Missense_Mutation	EX7	p.P275L	NM_006589.2
DL334	TP53	Missense_Mutation	EX8	p.V272L	NM_000546.5
DL323	ZFP36L1	Missense_Mutation	EX2	p.P62L	NM_001244701.1
DL344	TET2	Nonsense_Mutation	EX6	p.Y1255*	NM_001127208.2
DL255	CEP164	Missense_Mutation	EX30	p.Y1314H	NM_014956.4
DL263	CEP164	Missense_Mutation	EX30	p.Y1314H	NM_014956.4
DL330	ITPKB	Missense_Mutation	EX2	p.P243S	NM_002221.3
DL027T	CD70	Frame_Shift_Del	EX1	p.V36Ifs*20	NM_001252.4
DL316	SETD1B	Frame_Shift_Ins	EX1	p.H5Hfs*33	NM_015048.1
DL307	HIST1H1E	Missense_Mutation	EX1E	p.G70D	NM_005321.2
DL266	ITPR3	Missense_Mutation	EX35	p.R1574W	NM_002224.3
DL011T	FBN3	Missense_Mutation	EX63E	p.R2774Q	NM_032447.3
DL321	CD79B	Missense_Mutation	EX5	p.Y197S	NM_001039933.1
DL243	PIM1	Missense_Mutation	EX2	p.P124S	NM_001243186.1
DL344	TLN2	Missense_Mutation	EX4	p.K162T	NM_015059.2
DL064T	BTG2	Missense_Mutation	EX1	p.L10F	NM_006763.2
DL299	TLN2	Missense_Mutation	EX19	p.E850K	NM_015059.2
DL312	ANKRD11	Missense_Mutation	EX10	p.T543A	NM_001256182.1
DL238	FOXO1	Missense_Mutation	EX1	p.T24P	NM_002015.3
DL052T	BCL11A	Frame_Shift_Ins	EX4E	p.P260Ffs*9	NM_022893.3
DL339	KMT2D	Nonsense_Mutation	EX39	p.Q4329*	NM_003482.3
DL054T	KMT2D	Nonsense_Mutation	EX34	p.L3270*	NM_003482.3
DL275	MEF2B	Frame_Shift_Del	EX4	p.E111Sfs*108	NM_001145785.1
DL249	BRAF	Missense_Mutation	EX3	p.R146Q	NM_004333.4
DL249	TSHZ3	Missense_Mutation	EX2E	p.G565S	NM_020856.3
DL330	MPEG1	Missense_Mutation	EX1E	p.A686T	NM_001039396.1
DL341	CEP164	Missense_Mutation	EX30	p.Y1314H	NM_014956.4
DL061T	TRAF5	Missense_Mutation	EX6	p.N186H	NM_001033910.2
DL226	SOBP	Missense_Mutation	EX1	p.P22S	NM_018013.3
DL245	PIM1	Missense_Mutation	EX3	p.H159Y	NM_001243186.1
DL037T	MYC	Missense_Mutation	EX2	p.V254L	NM_002467.4
DL248	KMT2D	Nonsense_Mutation	EX32	p.R2685*	NM_003482.3
DL249	HIST1H2AM	Missense_Mutation	EX1E	p.A127G	NM_003514.2
DL213	BTG2	Missense_Mutation	EX2E	p.F55S	NM_006763.2
DL211	BTG1	Missense_Mutation	EX2E	p.D77N	NM_001731.2
DL321	ANKRD11	Missense_Mutation	EX8	p.G231D	NM_001256182.1
DL249	DUSP2	Missense_Mutation	EX1	p.L101H	NM_004418.3
DL330	BTG1	Nonsense_Mutation	EX1	p.Q38*	NM_001731.2
DL227	BTK	Missense_Mutation	EX2	p.E41K	NM_000061.2
DL311	PLCG2	Missense_Mutation	EX15	p.G459D	NM_002661.4
DL279	EP300	Missense_Mutation	EX27	p.Y1483D	NM_001429.3
DL249	TNXB	Frame_Shift_Del	EX14	p.P1674Hfs*9	NM_019105.6
DL328	TNFRSF14	Missense_Mutation	EX3	p.Y83D	NM_003820.3
DL324	CD58	Frame_Shift_Del	EX2	p.Y103*fs*1	NM_001779.2
DL250	CIITA	Missense_Mutation	EX19	p.R1126W	NM_000246.3
DL256	NHSL1	Missense_Mutation	EX3	p.S135F	NM_020464.1
DL312	UBE3B	Nonsense_Mutation	EX6	p.W139*	NM_130466.3
DL056T	PIM1	Missense_Mutation	EX3	p.L171M	NM_001243186.1
DL030T	BTG2	Missense_Mutation	EX1	p.S31N	NM_006763.2
DL334	MCL1	Missense_Mutation	EX1	p.P131S	NM_021960.4
DL213	CCND3	Nonsense_Mutation	EX5E	p.Q276*	NM_001760.4
DL209	PIM1	Missense_Mutation	EX4	p.E272D	NM_001243186.1
DL334	MCL1	Missense_Mutation	EX3E	p.F318V	NM_021960.4
DL235	BRAF	Missense_Mutation	EX18E	p.L711P	NM_004333.4
DL268	LRP1B	Missense_Mutation	EX23	p.P1200T	NM_018557.2
DL332	KLF2	Missense_Mutation	EX2	p.T244M	NM_016270.2
DL265	KLHL14	Nonsense_Mutation	EX2	p.W245*	NM_020805.1
DL227	B2M	Nonsense_Mutation	EX2	p.Y46*	NM_004048.2
DL054T	KMT2D	Missense_Mutation	EX34	p.A3268S	NM_003482.3
DL249	TP53	Missense_Mutation	EX6	p.F212V	NM_000546.5
DL234	IRF4	Missense_Mutation	EX2	p.L24F	NM_002460.3
DL209	NES	Missense_Mutation	EX4E	p.A1199P	NM_006617.1
DL213	KPNB1	Missense_Mutation	EX2	p.E26Q	NM_002265.5
DL014T	CPEB2	In_Frame_Del	EX1	p.S344_H349delinsS	NM_001177382.1
DL305	TNFAIP3	Nonsense_Mutation	EX6	p.R271*	NM_001270508.1
DL311	LRP1B	Missense_Mutation	EX43	p.G2385R	NM_018557.2
DL267	TNXB	Missense_Mutation	EX35	p.Q3804R	NM_019105.6
DL013T	MEF2B	Missense_Mutation	EX2	p.M1T	NM_001145785.1
DL303	CCND3	Frame_Shift_Ins	EX5E	p.R271Pfs*53	NM_001760.4
DL213	KLF2	Missense_Mutation	EX2	p.T244M	NM_016270.2
DL227	TP53	Missense_Mutation	EX5	p.R156G	NM_000546.5
DL266	TBL1XR1	Missense_Mutation	EX12	p.T372P	NM_024665.4
DL213	BTG2	Missense_Mutation	EX1	p.L10F	NM_006763.2
DL054T	KMT2D	Missense_Mutation	EX34	p.S3267P	NM_003482.3
DL300	BTG1	Nonsense_Mutation	EX1	p.Q45*	NM_001731.2
DL209	BTG1	Frame_Shift_Del	EX2E	p.P61Dfs*16	NM_001731.2
DL317	KMT2D	Nonsense_Mutation	EX8	p.C369*	NM_003482.3
DL027T	CARD11	Missense_Mutation	EX8	p.Y361S	NM_032415.4
DL268	STAT6	Missense_Mutation	EX12	p.D419G	NM_001178078.1
DL270	PIM1	Missense_Mutation	EX1	p.M92I	NM_001243186.1
DL245	EBF1	Missense_Mutation	EX1	p.G12R	NM_024007.4
DL249	TLN2	Missense_Mutation	EX35	p.D1551N	NM_015059.2
DL256	PDCD1LG2	Missense_Mutation	EX5	p.P215R	NM_025239.3
DL044T	SIPA1L3	In_Frame_Ins	EX3	p.S373delinsSAAS	NM_015073.2
DL042T	BTG2	Missense_Mutation	EX1	p.S31N	NM_006763.2
DL213	CD79B	Nonsense_Mutation	EX3	p.W77*	NM_001039933.1
DL305	HIST1H1C	Missense_Mutation	EX1E	p.K97R	NM_005319.3
DL249	DUSP2	Missense_Mutation	EX1	p.A124G	NM_004418.3
DL053T	CARD11	Missense_Mutation	EX6	p.D230N	NM_032415.4
DL345	BCL6	Nonsense_Mutation	EX4	p.M110_Y111delinsI*	NM_001130845.1
DL346	ACTG1	Missense_Mutation	EX4	p.D154E	NM_001199954.1
DL042T	BTG2	Splice_Site	EX1	*	NM_006763.2
DL061T	EBF1	Missense_Mutation	EX8	p.H235R	NM_024007.4
DL305	KLF2	Missense_Mutation	EX2	p.F73L	NM_016270.2
DL321	NOTCH2	Missense_Mutation	EX5	p.V274A	NM_024408.3
DL265	IRF4	In_Frame_Del	EX2	p.A57_K59delinsA	NM_002460.3
DL047T	TBL1XR1	Splice_Site	EX14	*	NM_024665.4
DL305	ITPKB	Frame_Shift_Del	EX2	p.L8Sfs*5	NM_002221.3
DL265	CPEB2	Missense_Mutation	EX1	p.H121Y	NM_001177382.1
DL213	ITPKB	Missense_Mutation	EX2	p.E207K	NM_002221.3
DL211	KLHL14	Missense_Mutation	EX2	p.M298I	NM_020805.1
DL338	CEP164	Missense_Mutation	EX30	p.Y1314H	NM_014956.4
DL044T	BCL2	Missense_Mutation	EX2	p.Y18F	NM_000633.2
DL344	ACTB	Missense_Mutation	EX2	p.P32T	NM_001101.3
DL226	MYD88	Missense_Mutation	EX5E	p.L273P	NM_001172567.1
DL232	MYOM2	Missense_Mutation	EX18	p.G724S	NM_003970.3
DL209	DHX40	Frame_Shift_Ins	EX3	p.K123Nfs*8	NM_024612.4
DL292	RREB1	Missense_Mutation	EX10	p.P997L	NM_001003699.3
DL334	MCL1	Missense_Mutation	EX1	p.A116G	NM_021960.4
DL256	TP53	Missense_Mutation	EX7	p.N239S	NM_000546.5
DL253	TP53	Frame_Shift_Del	EX4	p.P98Sfs*24	NM_000546.5
DL268	BCL2	Missense_Mutation	EX2	p.E135D	NM_000633.2
DL213	FLG2	Missense_Mutation	EX3E	p.F1611V	NM_001014342.2
DL013T	MPDZ	Missense_Mutation	EX10	p.I424M	NM_003829.4
DL249	CD70	Missense_Mutation	EX3E	p.G82S	NM_001252.4
DL235	ACTB	Missense_Mutation	EX5	p.D288G	NM_001101.3
DL300	KLHL14	Missense_Mutation	EX2	p.G22C	NM_020805.1
DL344	HIST1H1E	Missense_Mutation	EX1E	p.A179T	NM_005321.2
DL231	CCND3	Frame_Shift_Del	EX5E	p.Q260Sfs*42	NM_001760.4
DL235	TRIM56	Missense_Mutation	EX3E	p.A240V	NM_030961.2
DL287	MYD88	Missense_Mutation	EX5E	p.L273P	NM_001172567.1
DL299	KMT2D	Frame_Shift_Ins	EX39	p.L3716Ffs*296	NM_003482.3
DL307	HIST1H1E	Missense_Mutation	EX1E	p.A164T	NM_005321.2
DL213	CD70	Nonsense_Mutation	EX1	p.Q46*	NM_001252.4
DL275	PIM1	Missense_Mutation	EX2	p.P124S	NM_001243186.1
DL206	BTG2	Missense_Mutation	EX1	p.G28D	NM_006763.2
DL304	FLNC	Missense_Mutation	EX19	p.G947R	NM_001458.4
DL243	FLG2	Missense_Mutation	EX3E	p.A2083G	NM_001014342.2
DL251	CEP164	Missense_Mutation	EX30	p.Y1314H	NM_014956.4
DL244	CD79B	Missense_Mutation	EX5	p.Y197H	NM_001039933.1
DL279	CREBBP	Splice_Site	EX23	*	NM_004380.2
DL042T	CEP164	Missense_Mutation	EX30	p.Y1314H	NM_014956.4
DL334	TP63	Frame_Shift_Ins	EX10	p.H445Pfs*23	NM_003722.4
DL226	NUMBL	Missense_Mutation	EX10E	p.E606K	NM_004756.3
DL040T	SETD1B	Missense_Mutation	EX5	p.G392E	NM_015048.1
DL030T	ACTG1	Missense_Mutation	EX3	p.G63D	NM_001199954.1
DL307	SGK1	Missense_Mutation	EX5	p.P168S	NM_001143676.1
DL313	ROBO2	Missense_Mutation	EX8	p.C368G	NM_002942.4
DL213	PAX5	Missense_Mutation	EX1	p.G16R	NM_016734.2
DL344	ACTB	Missense_Mutation	EX3	p.R95H	NM_001101.3
DL268	KMT2D	Nonsense_Mutation	EX31	p.Q2337*	NM_003482.3
DL042T	DTX1	Nonsense_Mutation	EX1	p.Q77*	NM_004416.2
DL345	ITPKB	Splice_Site	EX6	*	NM_002221.3
DL344	GNA13	Missense_Mutation	EX4E	p.Y189C	NM_006572.5
DL039T	KMT2D	In_Frame_Ins	EX31	p.V2257delinsDNL	NM_003482.3
DL317	ADAP1	Missense_Mutation	EX10	p.A349V	NM_006869.3
DL006T	IRF4	Missense_Mutation	EX2	p.K59R	NM_002460.3
DL229	PTEN	Nonsense_Mutation	EX5	p.K125*	NM_000314.4
DL249	SGK1	Missense_Mutation	EX5	p.M164V	NM_001143676.1
DL039T	KMT2D	Frame_Shift_Ins	EX31	p.P2258Vfs*3	NM_003482.3
DL213	KLF2	Missense_Mutation	EX2	p.R268G	NM_016270.2
DL056T	CD86	Missense_Mutation	EX7E	p.R312C	NM_175862.4
DL313	BCL6	Missense_Mutation	EX7	p.G559R	NM_001130845.1
DL345	ZNF608	Missense_Mutation	EX1	p.S158N	NM_020747.2
DL222	ETV6	In_Frame_Del	EX1	p.S9_K11del	NM_001987.4
DL339	PDGFRB	Missense_Mutation	EX18	p.V823I	NM_002609.3
DL249	PIM1	Missense_Mutation	EX4	p.H248L	NM_001243186.1
DL313	CEP164	Missense_Mutation	EX6	p.M183I	NM_014956.4
DL213	KLF2	Missense_Mutation	EX2	p.T271I	NM_016270.2
DL266	TNFRSF14	Missense_Mutation	EX3	p.V63G	NM_003820.3
DL249	TNFRSF14	Frame_Shift_Del	EX3	p.V74Gfs*17	NM_003820.3
DL256	DDX3X	Missense_Mutation	EX14	p.R534C	NM_001356.4
DL040T	ARID1B	In_Frame_Ins	EX1	p.L34delinsLS	NM_020732.3
DL043T	CEP164	Missense_Mutation	EX30	p.Y1314H	NM_014956.4
DL040T	SETD1B	Nonsense_Mutation	EX5	p.G392*	NM_015048.1
DL265	IRF4	Missense_Mutation	EX2	p.K55N	NM_002460.3
DL213	PAX5	Missense_Mutation	EX1	p.P8A	NM_016734.2
DL300	PLD2	Missense_Mutation	EX14	p.V452A	NM_002663.4
DL206	TP53	Missense_Mutation	EX7	p.P250L	NM_000546.5
DL279	ANKRD11	Frame_Shift_Del	EX10	p.P342Pfs*26	NM_001256182.1
DL213	NUMBL	Missense_Mutation	EX1	p.S2T	NM_004756.3
DL256	NUMBL	Missense_Mutation	EX7	p.P239L	NM_004756.3
DL248	MYD88	Missense_Mutation	EX5E	p.L273P	NM_001172567.1
DL064T	SGK1	Splice_Site	EX5	*	NM_001143676.1
DL226	CPEB2	In_Frame_Del	EX1	p.S344_H349delinsS	NM_001177382.1
DL308	TMEM63A	Splice_Site	EX10	*	NM_014698.2
DL054T	THEG	Missense_Mutation	EX2	p.R125W	NM_016585.4
DL235	KMT2C	Frame_Shift_Del	EX38	p.K2797Rfs*26	NM_170606.2
DL213	CD79B	Missense_Mutation	EX3	p.G41D	NM_001039933.1
DL324	TNFRSF14	Missense_Mutation	EX8E	p.T277M	NM_003820.3
DL205	TBL1XR1	Missense_Mutation	EX10	p.I292N	NM_024665.4
DL030T	TMSB4X	Missense_Mutation	EX2	p.E25Q	NM_021109.3
DL224	PIM1	Missense_Mutation	EX2	p.P154S	NM_001243186.1
DL270	PIM1	Missense_Mutation	EX1	p.G76D	NM_001243186.1
DL249	ACTG1	Missense_Mutation	EX3	p.Y91H	NM_001199954.1
DL216	REC8	Missense_Mutation	EX5	p.H122Y	NM_001048205.1
DL204	CRIPAK	Missense_Mutation	EX1E	p.R126H	NM_175918.3
DL298	PLD2	Missense_Mutation	EX6	p.N171S	NM_002663.4
DL047T	CREB3	Missense_Mutation	EX8	p.L234P	NM_006368.4
DL206	ACTB	Missense_Mutation	EX3	p.N92S	NM_001101.3
DL205	HIST1H1C	Missense_Mutation	EX1E	p.K140T	NM_005319.3
DL334	CEP164	Missense_Mutation	EX30	p.Y1314H	NM_014956.4
DL030T	BCL10	Nonsense_Mutation	EX3E	p.L209*	NM_003921.4
DL213	PRKCB	Missense_Mutation	EX1	p.R22H	NM_002738.6
DL313	MEF2B	Missense_Mutation	EX3	p.I43M	NM_001145785.1
DL345	ZNF608	Missense_Mutation	EX7	p.T1466P	NM_020747.2
DL226	KMT2D	Missense_Mutation	EX10	p.P585L	NM_003482.3
DL253	HIST1H2AM	Missense_Mutation	EX1E	p.L97V	NM_003514.2
DL249	MPEG1	Missense_Mutation	EX1E	p.V330L	NM_001039396.1
DL269	BTG2	Splice_Site	EX1	*	NM_006763.2
DL307	DUSP2	Missense_Mutation	EX1	p.L85V	NM_004418.3
DL213	DUSP2	Nonsense_Mutation	EX4E	p.Q274*	NM_004418.3
DL028T	HIST1H1E	In_Frame_Del	EX1E	p.K207_A214delinsK	NM_005321.2
DL026T	CD79B	Frame_Shift_Del	EX6E	p.A206Pfs*5	NM_001039933.1
DL027T	EBF1	Missense_Mutation	EX2	p.R63Q	NM_024007.4
DL269	PIM1	Missense_Mutation	EX1	p.S77R	NM_001243186.1
DL249	BTG2	Missense_Mutation	EX1	p.R34S	NM_006763.2
DL269	CREBBP	Splice_Site	EX12	*	NM_004380.2
DL278	MYOM2	Nonsense_Mutation	EX3	p.R74*	NM_003970.3
DL213	PRKCB	Missense_Mutation	EX1	p.N30D	NM_002738.6
DL013T	ITPKB	Frame_Shift_Del	EX2	p.C481Rfs*4	NM_002221.3
DL220	TP53	Missense_Mutation	EX5	p.G154V	NM_000546.5
DL042T	TBL1XR1	Missense_Mutation	EX13	p.A416P	NM_024665.4
DL316	MPEG1	Missense_Mutation	EX1E	p.A566V	NM_001039396.1
DL247	TP53	In_Frame_Ins	EX7	p.M237delinsINYM	NM_000546.5
DL042T	CDC42BPB	Missense_Mutation	EX30	p.G1374S	NM_006035.3
DL064T	SGK1	Missense_Mutation	EX5	p.K154R	NM_001143676.1
DL258	CD58	Nonsense_Mutation	EX2	p.K52*	NM_001779.2
DL265	CD79B	Missense_Mutation	EX6E	p.L200Q	NM_001039933.1
DL030T	FAS	Frame_Shift_Del	EX9E	p.N255Mfs*5	NM_000043.4
DL313	KMT2D	Splice_Site	EX12	*	NM_003482.3
DL013T	FAR2	Missense_Mutation	EX4	p.K176N	NM_001271783.1
DL214	CCND3	Missense_Mutation	EX5E	p.A289P	NM_001760.4
DL213	ARID1A	Missense_Mutation	EX11	p.R1046K	NM_006015.4
DL275	PIM1	Missense_Mutation	EX4	p.V181M	NM_001243186.1
DL312	PRKCD	Missense_Mutation	EX13	p.V363A	NM_006254.3
DL249	RRM2	Missense_Mutation	EX3	p.Y147N	NM_001165931.1
DL231	TMSB4X	Frame_Shift_Del	EX2	p.K26Kfs*45	NM_021109.3
DL262	MEF2B	Splice_Site	EX7	*	NM_001145785.1
DL269	BTG2	Nonsense_Mutation	EX1	p.Q33*	NM_006763.2
DL213	CD70	Nonsense_Mutation	EX1	p.Q39*	NM_001252.4
DL291	ROBO2	Missense_Mutation	EX11	p.A552E	NM_002942.4
DL282	NOTCH1	Frame_Shift_Del	EX34E	p.L2335Pfs*7	NM_017617.3
DL316	PIM1	Missense_Mutation	EX4	p.T287I	NM_001243186.1
DL031T	ZNF814	Missense_Mutation	EX3E	p.C469Y	NM_001144989.1
DL249	KMT2D	Missense_Mutation	EX11	p.A988V	NM_003482.3
DL249	TNFRSF14	Splice_Site	EX1	*	NM_003820.3
DL216	ECE2	Missense_Mutation	EX10	p.R522C	NM_014693.3
DL269	EP300	Nonsense_Mutation	EX27	p.W1466*	NM_001429.3
DL275	HIST1H1C	Missense_Mutation	EX1E	p.A65G	NM_005319.3
DL278	CIITA	Missense_Mutation	EX16	p.Y1033H	NM_000246.3
DL040T	CCND3	Nonsense_Mutation	EX5E	p.Q276*	NM_001760.4
DL014T	SETD1B	Frame_Shift_Ins	EX1	p.H5Hfs*33	NM_015048.1
DL279	KMT2D	Nonsense_Mutation	EX49	p.R5282*	NM_003482.3
DL216	POU2F2	Missense_Mutation	EX8	p.R214H	NM_001207025.2
DL042T	TBL1XR1	Missense_Mutation	EX13	p.N408T	NM_024665.4
DL265	BTG2	Missense_Mutation	EX1	p.S31N	NM_006763.2
DL224	FAM186A	Nonsense_Mutation	EX4	p.E1214*	NM_001145475.1
DL213	PTPN1	Missense_Mutation	EX1	p.F7L	NM_002827.3
DL345	TCHH	Missense_Mutation	EX3E	p.R1021H	NM_007113.3
DL278	PIM1	Missense_Mutation	EX3	p.G169A	NM_001243186.1
DL052T	MYO15A	Missense_Mutation	EX38	p.A2516V	NM_016239.3
DL247	PDGFRB	Missense_Mutation	EX9	p.S429G	NM_002609.3
DL332	KLF2	Missense_Mutation	EX2	p.T284I	NM_016270.2
DL064T	SGK1	Missense_Mutation	EX6	p.F204S	NM_001143676.1
DL065T	STAT3	Missense_Mutation	EX6	p.F172S	NM_139276.2
DL251	SETD1B	Frame_Shift_Ins	EX1	p.H5Hfs*33	NM_015048.1
DL013T	MCL1	Missense_Mutation	EX2	p.A291S	NM_021960.4
DL316	MPEG1	Missense_Mutation	EX1E	p.A544T	NM_001039396.1
DL290	CELSR2	Missense_Mutation	EX14	p.E1939K	NM_001408.2
DL249	DUSP2	Missense_Mutation	EX2	p.G134V	NM_004418.3
DL270	DUSP2	Missense_Mutation	EX2	p.A165V	NM_004418.3
DL213	BTG2	Missense_Mutation	EX1	p.E48K	NM_006763.2
DL065T	BRAF	Missense_Mutation	EX14	p.N581D	NM_004333.4
DL058T	EPPK1	Missense_Mutation	EX2E	p.T2396R	NM_031308.3
DL313	PLCG2	Nonsense_Mutation	EX3	p.R84*	NM_002661.4
DL037T	ABCA7	Missense_Mutation	EX24	p.A1125V	NM_019112.3
DL269	CEP164	Missense_Mutation	EX30	p.Y1314H	NM_014956.4
DL061T	TCHH	Missense_Mutation	EX3E	p.H1895Q	NM_007113.3
DL037T	KMT2D	Nonsense_Mutation	EX31	p.E2544*	NM_003482.3
DL243	KMT2D	Missense_Mutation	EX48	p.R5086Q	NM_003482.3
DL028T	CPEB2	In_Frame_Del	EX1	p.S344_H349delinsS	NM_001177382.1
DL338	CPEB2	In_Frame_Del	EX1	p.S344_H349delinsS	NM_001177382.1
DL213	BTG2	Splice_Site	EX1	*	NM_006763.2
DL004T	PIM1	Missense_Mutation	EX2	p.G119A	NM_001243186.1
DL258	BTG1	Missense_Mutation	EX1	p.S33N	NM_001731.2
DL321	CELSR2	Missense_Mutation	EX1	p.R345H	NM_001408.2
DL213	GAREM1	Missense_Mutation	EX4	p.L451R	NM_001242409.1
DL213	BTG2	Missense_Mutation	EX1	p.E32D	NM_006763.2
DL295	PRDM1	Missense_Mutation	EX6	p.R601W	NM_001198.3
DL307	SGK1	Missense_Mutation	EX6	p.S203R	NM_001143676.1
DL249	DUSP2	Nonsense_Mutation	EX2	p.Q136*	NM_004418.3
DL271	MEF2B	Missense_Mutation	EX3	p.E77K	NM_001145785.1
DL264	SCRIB	Missense_Mutation	EX31	p.A1414S	NM_182706.4
DL031T	PIM1	Frame_Shift_Del	EX2	p.G119Gfs*66	NM_001243186.1
DL272	FUT6	Missense_Mutation	EX3E	p.R110Q	NM_000150.2
DL269	MYD88	Missense_Mutation	EX5E	p.L273P	NM_001172567.1
DL229	NHSL1	Missense_Mutation	EX5	p.L1082V	NM_020464.1
DL013T	MRC2	Missense_Mutation	EX3	p.E223K	NM_006039.4
DL234	CCND3	Missense_Mutation	EX5E	p.P284L	NM_001760.4
DL279	KMT2D	Frame_Shift_Del	EX34	p.H3355Mfs*34	NM_003482.3
DL345	CELSR2	Missense_Mutation	EX2	p.D1204N	NM_001408.2
DL332	KLF2	Missense_Mutation	EX2	p.S286N	NM_016270.2
DL290	TNFAIP3	Nonsense_Mutation	EX7	p.Y345*	NM_001270508.1
DL249	GRIA1	Missense_Mutation	EX16E	p.G880S	NM_001258021.1
DL344	FAS	Missense_Mutation	EX9E	p.Q276K	NM_000043.4
DL031T	FLNC	Missense_Mutation	EX25	p.G1454E	NM_001458.4
DL282	SOCS1	Frame_Shift_Del	EX2E	p.A70Sfs*12	NM_003745.1
DL235	BRAF	Missense_Mutation	EX3	p.D108G	NM_004333.4
DL249	DUSP2	Missense_Mutation	EX2	p.C143F	NM_004418.3
DL263	PIM1	Missense_Mutation	EX1	p.S45R	NM_001243186.1
DL270	CARD11	Missense_Mutation	EX5	p.K215T	NM_032415.4
DL307	DUSP2	Missense_Mutation	EX4E	p.S299N	NM_004418.3
DL227	FOXP3	Missense_Mutation	EX2	p.G52V	NM_014009.3
DL205	CD47	Missense_Mutation	EX4	p.V185A	NM_001777.3
DL229	BCL6	Missense_Mutation	EX8	p.P586S	NM_001130845.1
DL238	SETDB1	Missense_Mutation	EX19	p.M1151V	NM_001145415.1
DL219	CRIPAK	Missense_Mutation	EX1E	p.P390T	NM_175918.3
DL307	PAX5	Missense_Mutation	EX1	p.M1V	NM_016734.2
DL030T	FAS	Frame_Shift_Del	EX9E	p.E256Kfs*2	NM_000043.4
DL249	ACTB	Missense_Mutation	EX5	p.Y294N	NM_001101.3
DL307	PIM1	Missense_Mutation	EX1	p.A113V	NM_001243186.1
DL270	DUSP2	Missense_Mutation	EX1	p.P63L	NM_004418.3
DL271	ABCA7	Missense_Mutation	EX25	p.M1156V	NM_019112.3
DL030T	POU2F2	Missense_Mutation	EX9	p.T239S	NM_001207025.2
DL060T	LRP1B	Missense_Mutation	EX21	p.L1094F	NM_018557.2
DL314	LRP1B	Missense_Mutation	EX91E	p.R4573Q	NM_018557.2
DL216	PIM1	Missense_Mutation	EX4	p.E226K	NM_001243186.1
DL047T	CCND3	Frame_Shift_Ins	EX5E	p.V287Dfs*38	NM_001760.4
DL332	KLF2	Missense_Mutation	EX2	p.H288Y	NM_016270.2
DL204	MPEG1	Missense_Mutation	EX1E	p.S232R	NM_001039396.1
DL318	TMSB4X	Splice_Site	EX2	*	NM_021109.3
DL238	MCL1	Missense_Mutation	EX1	p.L14R	NM_021960.4
DL269	GNA13	Frame_Shift_Del	EX1	p.P16Pfs*5	NM_006572.5
DL300	KMT2C	Missense_Mutation	EX52	p.M4505K	NM_170606.2
DL047T	FGL1	Missense_Mutation	EX8	p.W226C	NM_201553.1
DL249	BTG1	Missense_Mutation	EX1	p.Q42P	NM_001731.2
DL325	THEG	Missense_Mutation	EX5	p.R192C	NM_016585.4
DL039T	TNXB	Missense_Mutation	EX26	p.T2934I	NM_019105.6
DL061T	KMT2D	Missense_Mutation	EX39	p.N3590S	NM_003482.3
DL213	HIST1H1E	Missense_Mutation	EX1E	p.A164T	NM_005321.2
DL042T	DTX1	Missense_Mutation	EX1	p.S59T	NM_004416.2
DL282	TLN2	Missense_Mutation	EX20	p.R919Q	NM_015059.2
DL332	KLF2	Missense_Mutation	EX2	p.A291V	NM_016270.2
DL270	PRKCB	Missense_Mutation	EX4	p.S110F	NM_002738.6
DL324	TNFRSF14	Nonsense_Mutation	EX5	p.Q180*	NM_003820.3
DL231	ROBO2	Missense_Mutation	EX17	p.R883L	NM_002942.4
DL313	MTCL1	Missense_Mutation	EX15	p.R1383C	NM_015210.3
DL249	SOCS1	Missense_Mutation	EX2E	p.S205N	NM_003745.1
DL267	NHSL1	Missense_Mutation	EX5	p.R260H	NM_020464.1
DL241	STAT6	Missense_Mutation	EX8	p.V269I	NM_001178078.1
DL316	PIM1	Missense_Mutation	EX1	p.S77N	NM_001243186.1
DL278	CIITA	Missense_Mutation	EX16	p.N1021K	NM_000246.3
DL307	SGK1	Splice_Site	EX4	*	NM_001143676.1
DL270	DTX1	Missense_Mutation	EX2	p.Q130H	NM_004416.2
DL249	DUSP2	Missense_Mutation	EX2	p.D141V	NM_004418.3
DL345	BCL10	Frame_Shift_Del	EX3E	p.F143Sfs*5	NM_003921.4
DL283	KMT2C	Missense_Mutation	EX50	p.G4179E	NM_170606.2
DL346	NOTCH2	Nonsense_Mutation	EX34E	p.R2400*	NM_024408.3
DL047T	PDCD1	Frame_Shift_Ins	EX2	p.T36Pfs*71	NM_005018.2
DL216	SETD5	Missense_Mutation	EX18	p.Y885H	NM_001080517.2
DL247	TBL1XR1	Missense_Mutation	EX7	p.S188P	NM_024665.4
DL218	DDX3X	Missense_Mutation	EX14	p.D506G	NM_001356.4
DL224	ACTB	Missense_Mutation	EX3	p.E93D	NM_001101.3
DL216	PIM1	Missense_Mutation	EX2	p.G119D	NM_001243186.1
DL304	REM1	Missense_Mutation	EX5E	p.K253E	NM_014012.5
DL269	PIM1	Missense_Mutation	EX1	p.N98K	NM_001243186.1
DL054T	FBN3	Missense_Mutation	EX4	p.G119A	NM_032447.3
DL308	SIPA1L3	Missense_Mutation	EX3	p.R191Q	NM_015073.2
DL269	RNF10	Missense_Mutation	EX13	p.D653A	NM_014868.4
DL282	MSL2	Missense_Mutation	EX2E	p.I55V	NM_018133.3
DL042T	DTX1	Missense_Mutation	EX1	p.S59F	NM_004416.2
DL229	ITPKB	Missense_Mutation	EX8E	p.Y925S	NM_002221.3
DL249	DUSP2	Missense_Mutation	EX2	p.D141N	NM_004418.3
DL275	KMT2D	Missense_Mutation	EX14	p.C1408G	NM_003482.3
DL292	TP63	Missense_Mutation	EX11	p.A489T	NM_003722.4
DL213	ITPKB	Missense_Mutation	EX2	p.L131V	NM_002221.3
DL334	TNFRSF14	Nonsense_Mutation	EX1	p.W12*	NM_003820.3
DL271	KMT2D	Frame_Shift_Ins	EX34	p.S3199Pfs*17	NM_003482.3
DL214	BTG2	Nonsense_Mutation	EX1	p.Q43*	NM_006763.2
DL261	TSHZ3	Missense_Mutation	EX2E	p.K488N	NM_020856.3
DL011T	ZNF814	Missense_Mutation	EX3E	p.Y576C	NM_001144989.1
DL336	FBN3	Missense_Mutation	EX47	p.E1975Q	NM_032447.3
DL292	EBF1	Frame_Shift_Del	EX14	p.S493Sfs*25	NM_024007.4
DL226	PIM1	Missense_Mutation	EX2	p.G139D	NM_001243186.1
DL052T	MEF2B	Nonsense_Mutation	EX8	p.D284_G285delinsG*	NM_001145785.1
DL040T	POU2F2	Nonsense_Mutation	EX7	p.Q146*	NM_001207025.2
DL211	CRIPAK	Missense_Mutation	EX1E	p.T366K	NM_175918.3
DL204	REM1	Missense_Mutation	EX2	p.P59A	NM_014012.5
DL270	CD79B	Missense_Mutation	EX6E	p.L200Q	NM_001039933.1
DL307	BTG2	Missense_Mutation	EX1	p.A41T	NM_006763.2
DL209	BTG1	Missense_Mutation	EX2E	p.V169I	NM_001731.2
DL316	ECE2	Missense_Mutation	EX19E	p.G867S	NM_014693.3
DL283	BIRC6	Missense_Mutation	EX67	p.R4496W	NM_016252.3
DL027T	STAT3	Missense_Mutation	EX22	p.A703T	NM_139276.2
DL243	PIM1	Nonsense_Mutation	EX4	p.Q218*	NM_001243186.1
DL209	BTG1	Missense_Mutation	EX1	p.H2D	NM_001731.2
DL292	FLG2	Missense_Mutation	EX3E	p.H1540Q	NM_001014342.2
DL316	MPEG1	Missense_Mutation	EX1E	p.C445W	NM_001039396.1
DL047T	ACTB	Missense_Mutation	EX2	p.A26V	NM_001101.3
DL307	PTEN	In_Frame_Del	EX6	p.Y176del	NM_000314.4
DL047T	CREBBP	Frame_Shift_Ins	EX6	p.L524Pfs*4	NM_004380.2
DL307	REC8	Missense_Mutation	EX13	p.P336L	NM_001048205.1
DL339	IRF4	Missense_Mutation	EX5	p.P172A	NM_002460.3
DL342	B2M	Missense_Mutation	EX1	p.M1I	NM_004048.2
DL252	DTX1	Missense_Mutation	EX1	p.V44G	NM_004416.2
DL283	BIRC6	Nonsense_Mutation	EX63	p.R4260*	NM_016252.3
DL013T	HIST1H1E	Missense_Mutation	EX1E	p.A65V	NM_005321.2
DL245	CARD11	Missense_Mutation	EX4	p.V90I	NM_032415.4
DL310	GNA13	Missense_Mutation	EX1	p.T63P	NM_006572.5
DL064T	SGK1	Splice_Site	EX4	*	NM_001143676.1
DL249	SGK1	Missense_Mutation	EX7	p.A210G	NM_001143676.1
DL270	MSL2	Nonsense_Mutation	EX2E	p.K429*	NM_018133.3
DL226	PIM1	Missense_Mutation	EX4	p.V182A	NM_001243186.1
DL057T	LRP1B	Missense_Mutation	EX44	p.F2419L	NM_018557.2
DL038T	PIM1	In_Frame_Del	EX4	p.A245_C252del	NM_001243186.1
DL248	TNFAIP3	Splice_Site	EX5	*	NM_001270508.1
DL325	SPEN	Missense_Mutation	EX11	p.K1114R	NM_015001.2
DL252	GRIA1	Missense_Mutation	EX8	p.E367K	NM_001258021.1
DL295	HIST1H1D	Missense_Mutation	EX1E	p.A48T	NM_005320.2
DL316	CIITA	Missense_Mutation	EX11	p.M587V	NM_000246.3
DL047T	SGK1	Missense_Mutation	EX5	p.L163V	NM_001143676.1
DL027T	CPEB2	In_Frame_Del	EX1	p.S344_H349delinsS	NM_001177382.1
DL234	CPEB2	In_Frame_Del	EX1	p.S344_H349delinsS	NM_001177382.1
DL206	PIM1	Missense_Mutation	EX2	p.Q128H	NM_001243186.1
DL026T	BCL11A	Missense_Mutation	EX1	p.S13N	NM_022893.3
DL214	BTG2	Nonsense_Mutation	EX1	p.Q33*	NM_006763.2
DL292	SOCS1	Missense_Mutation	EX2E	p.V2L	NM_003745.1
DL279	NOTCH2	Nonsense_Mutation	EX34E	p.Y2392*	NM_024408.3
DL209	BTG1	Missense_Mutation	EX1	p.S41R	NM_001731.2
DL005T	PDGFRB	Missense_Mutation	EX14	p.N666K	NM_002609.3
DL030T	RSBN1	Missense_Mutation	EX1	p.A159G	NM_018364.4
DL292	MEF2B	Missense_Mutation	EX2	p.K4E	NM_001145785.1
DL042T	SETD1B	Frame_Shift_Ins	EX1	p.H5Hfs*33	NM_015048.1
DL226	CD58	Frame_Shift_Del	EX2	p.L118Mfs*11	NM_001779.2
DL311	HIST1H1D	Missense_Mutation	EX1E	p.A70V	NM_005320.2
DL275	KMT2C	Missense_Mutation	EX38	p.S3026P	NM_170606.2
DL292	STAT3	Missense_Mutation	EX10	p.C328G	NM_139276.2
DL291	TBL1XR1	Missense_Mutation	EX9	p.P268H	NM_024665.4
DL027T	ZFP36L1	Missense_Mutation	EX2	p.H51L	NM_001244701.1
DL282	DUSP2	Missense_Mutation	EX1	p.L115V	NM_004418.3
DL215	TNFRSF14	Frame_Shift_Ins	EX5	p.C165Cfs*69	NM_003820.3
DL213	EP300	Missense_Mutation	EX24	p.R1342K	NM_001429.3
DL275	CD79B	Missense_Mutation	EX5	p.Y197C	NM_001039933.1
DL054T	FBN3	Missense_Mutation	EX53	p.R2241Q	NM_032447.3
DL057T	TBL1XR1	Missense_Mutation	EX9	p.W274L	NM_024665.4
DL249	SGK1	Missense_Mutation	EX7	p.A220V	NM_001143676.1
DL282	SOCS1	Missense_Mutation	EX2E	p.R66H	NM_003745.1
DL005T	ZNF343	Missense_Mutation	EX6E	p.Q504H	NM_024325.4
DL278	FAM186A	Missense_Mutation	EX4	p.E2063K	NM_001145475.1
DL006T	BIRC6	Frame_Shift_Del	EX10	p.M501Mfs*3	NM_016252.3
DL247	HIST1H1E	Frame_Shift_Ins	EX1E	p.L107Nfs*20	NM_005321.2
DL064T	SGK1	Missense_Mutation	EX4	p.A143G	NM_001143676.1
DL270	ETV6	Nonsense_Mutation	EX6	p.R359*	NM_001987.4
DL261	PRKCB	Missense_Mutation	EX3	p.S85F	NM_002738.6
DL229	PTPN23	Missense_Mutation	EX17	p.R578C	NM_015466.3
DL231	NOTCH2	Nonsense_Mutation	EX34E	p.Q2360*	NM_024408.3
DL060T	HIST1H2AM	Missense_Mutation	EX1E	p.G129V	NM_003514.2
DL060T	KMT2C	Missense_Mutation	EX38	p.L2653V	NM_170606.2
DL013T	BTG2	Missense_Mutation	EX1	p.A45T	NM_006763.2
DL204	MYLK2	Missense_Mutation	EX3	p.A58D	NM_033118.3
DL270	DTX1	Missense_Mutation	EX1	p.M79I	NM_004416.2
DL027T	MYBPC3	Missense_Mutation	EX2	p.R41H	NM_000256.3
DL064T	SGK1	Missense_Mutation	EX6	p.K201E	NM_001143676.1
DL232	GNA13	Frame_Shift_Del	EX4E	p.L269Rfs*18	NM_006572.5
DL330	SIPA1L3	Missense_Mutation	EX15	p.D1299E	NM_015073.2
DL203	EPPK1	Missense_Mutation	EX2E	p.T2396R	NM_031308.3
DL013T	GNA13	Frame_Shift_Ins	EX4E	p.N263Kfs*11	NM_006572.5
DL028T	UGT1A1	Missense_Mutation	EX4	p.P364L	NM_000463.2
DL282	KMT2D	Missense_Mutation	EX31	p.K2548E	NM_003482.3
DL311	SIPA1L3	Missense_Mutation	EX3	p.T56N	NM_015073.2
DL209	MYC	Missense_Mutation	EX2	p.S190N	NM_002467.4
DL061T	MYC	Missense_Mutation	EX2	p.E54D	NM_002467.4
DL292	B2M	Missense_Mutation	EX1	p.M1I	NM_004048.2
DL235	ZFAT	Missense_Mutation	EX16E	p.I1221T	NM_020863.3
DL238	TNFRSF14	Missense_Mutation	EX3	p.C93S	NM_003820.3
DL292	STAT3	Missense_Mutation	EX14	p.E415K	NM_139276.2
DL282	MPDZ	Missense_Mutation	EX35	p.L1548R	NM_003829.4
DL269	KMT2C	Missense_Mutation	EX36	p.Q1780H	NM_170606.2
DL008T	FBN3	Missense_Mutation	EX46	p.R1953C	NM_032447.3
DL304	DTX1	Missense_Mutation	EX1	p.V22M	NM_004416.2
DL343	ARID1B	Missense_Mutation	EX1	p.A342V	NM_020732.3
DL304	CPEB2	In_Frame_Del	EX1	p.S344_H349delinsS	NM_001177382.1
DL264	SETD1B	Frame_Shift_Ins	EX6	p.L690Pfs*151	NM_015048.1
DL271	TET2	Frame_Shift_Del	EX3	p.Q574Qfs*6	NM_001127208.2
DL216	PIM1	Nonsense_Mutation	EX4	p.Q218*	NM_001243186.1
DL060T	HIST1H2AM	Missense_Mutation	EX1E	p.A127G	NM_003514.2
DL332	FOXO1	Missense_Mutation	EX1	p.T24I	NM_002015.3
DL049T	BTG2	Missense_Mutation	EX1	p.L46V	NM_006763.2
DL061T	LRP1B	Missense_Mutation	EX84	p.P4313L	NM_018557.2
DL253	TP53	Missense_Mutation	EX8	p.R273H	NM_000546.5
DL235	ZNF814	Missense_Mutation	EX3E	p.A393T	NM_001144989.1
DL013T	ZFP36L1	Missense_Mutation	EX3E	p.K185R	NM_001244701.1
DL315	BTK	Missense_Mutation	EX17	p.V568D	NM_000061.2
DL265	CREBBP	Missense_Mutation	EX26	p.R1446C	NM_004380.2
DL231	MFHAS1	Missense_Mutation	EX1	p.T309A	NM_004225.2
DL298	MYOM2	Missense_Mutation	EX11	p.A394T	NM_003970.3
DL042T	CREBBP	Missense_Mutation	EX26	p.Y1450N	NM_004380.2
DL305	BTG2	Missense_Mutation	EX2E	p.P97S	NM_006763.2
DL245	PIM1	Missense_Mutation	EX2	p.P124S	NM_001243186.1
DL211	BCL11A	Missense_Mutation	EX4E	p.D475N	NM_022893.3
DL323	FZD10	Missense_Mutation	EX1E	p.R261C	NM_007197.3
DL270	PIM1	Missense_Mutation	EX1	p.S65T	NM_001243186.1
DL256	PTEN	Missense_Mutation	EX8	p.F337C	NM_000314.4
DL315	B2M	Nonsense_Mutation	EX2	p.Q28*	NM_004048.2
DL031T	PIM1	Missense_Mutation	EX1	p.S65T	NM_001243186.1
DL013T	SOCS1	Missense_Mutation	EX2E	p.V2A	NM_003745.1
DL031T	PIM1	Missense_Mutation	EX1	p.S47T	NM_001243186.1
DL215	HIST1H1D	Missense_Mutation	EX1E	p.T93I	NM_005320.2
DL291	TBL1XR1	Missense_Mutation	EX12	p.M371L	NM_024665.4
DL249	SGK1	Missense_Mutation	EX5	p.E162D	NM_001143676.1
DL017T	FBN3	Missense_Mutation	EX46	p.R1953C	NM_032447.3
DL027T	CD70	Nonsense_Mutation	EX2	p.W55*	NM_001252.4
DL218	EBF1	Frame_Shift_Ins	EX14	p.Y515Pfs*84	NM_024007.4
DL307	MYC	Missense_Mutation	EX1	p.V6I	NM_002467.4
DL026T	PIM1	Missense_Mutation	EX1	p.S77R	NM_001243186.1
DL004T	PRDM1	Missense_Mutation	EX5	p.R371W	NM_001198.3
DL014T	KMT2D	Frame_Shift_Ins	EX19	p.T1593Lfs*12	NM_003482.3
DL269	PTEN	Nonsense_Mutation	EX1	p.R11*	NM_000314.4
DL028T	BTG2	Missense_Mutation	EX1	p.L10F	NM_006763.2
DL044T	FLG2	Missense_Mutation	EX3E	p.T476I	NM_001014342.2
DL271	NOTCH1	Frame_Shift_Del	EX34E	p.P2514Pfs*75	NM_017617.3
DL064T	SGK1	Missense_Mutation	EX4	p.K145I	NM_001143676.1
DL308	TBL1XR1	Nonsense_Mutation	EX7	p.G218*	NM_024665.4
DL014T	TP63	Missense_Mutation	EX6	p.S271T	NM_003722.4
DL291	ITPKB	Missense_Mutation	EX2	p.A307S	NM_002221.3
DL332	ITPKB	In_Frame_Ins	EX2	p.K21delinsNEMK	NM_002221.3
DL247	HIST1H1E	Missense_Mutation	EX1E	p.A116V	NM_005321.2
DL256	GRIN2D	Missense_Mutation	EX13E	p.A1085T	NM_000836.2
DL245	CD79B	Missense_Mutation	EX5	p.Y197H	NM_001039933.1
DL244	ZFP36L1	Missense_Mutation	EX3E	p.Q268H	NM_001244701.1
DL064T	SGK1	Missense_Mutation	EX9	p.A302P	NM_001143676.1
DL044T	ZNF814	Missense_Mutation	EX3E	p.C441Y	NM_001144989.1
DL256	PTEN	Missense_Mutation	EX8	p.S338T	NM_000314.4
DL263	EP300	In_Frame_Ins	EX30	p.L1639delinsLEL	NM_001429.3
DL006T	BTG1	Missense_Mutation	EX1	p.A49T	NM_001731.2
DL031T	ZFP36L1	Missense_Mutation	EX3E	p.E225K	NM_001244701.1
DL031T	ZFP36L1	Missense_Mutation	EX3E	p.G234D	NM_001244701.1
DL031T	PIM1	Missense_Mutation	EX4	p.S188N	NM_001243186.1
DL031T	PIM1	Missense_Mutation	EX4	p.G190A	NM_001243186.1
DL004T	PIM1	Missense_Mutation	EX1	p.L93F	NM_001243186.1
DL213	CRIPAK	Missense_Mutation	EX1E	p.R235Q	NM_175918.3
DL309	SETD1B	Frame_Shift_Ins	EX1	p.H5Hfs*33	NM_015048.1
DL270	HIST1H1E	Missense_Mutation	EX1E	p.A158S	NM_005321.2
DL270	CXCR4	Missense_Mutation	EX1E	p.F313S	NM_001008540.2
DL013T	SGK1	Splice_Site	EX4	*	NM_001143676.1
DL054T	TSHZ3	Missense_Mutation	EX2E	p.L556I	NM_020856.3
DL270	TBL1XR1	Missense_Mutation	EX13	p.I394M	NM_024665.4
DL249	HIST1H1E	Missense_Mutation	EX1E	p.A164T	NM_005321.2
DL052T	TMSB4X	Nonsense_Mutation	EX3E	p.Q37*	NM_021109.3
DL023T	ZNF608	Missense_Mutation	EX4	p.T754P	NM_020747.2
DL231	HIST1H1D	Missense_Mutation	EX1E	p.K98T	NM_005320.2
DL204	GLIS3	Missense_Mutation	EX4	p.S259F	NM_001042413.1
DL207	FAM186A	Missense_Mutation	EX4	p.V485I	NM_001145475.1
DL064T	SGK1	Missense_Mutation	EX9	p.H309R	NM_001143676.1
DL031T	PIM1	Missense_Mutation	EX4	p.S188R	NM_001243186.1
DL270	KLHL14	Nonsense_Mutation	EX2	p.Q255*	NM_020805.1
DL270	CCND3	Frame_Shift_Ins	EX5E	p.R271Pfs*53	NM_001760.4
DL209	ZFP36L1	Missense_Mutation	EX3E	p.A145V	NM_001244701.1
DL046T	NHSL1	Missense_Mutation	EX5	p.P738S	NM_020464.1
DL245	LRP1B	Missense_Mutation	EX74	p.K3764R	NM_018557.2
DL042T	DNMT3A	Nonsense_Mutation	EX21	p.Q816*	NM_175629.2
DL013T	RFTN1	Missense_Mutation	EX3	p.Y73C	NM_015150.1
DL231	BCL6	Missense_Mutation	EX7	p.G559R	NM_001130845.1
DL316	PIM1	Missense_Mutation	EX1	p.M92I	NM_001243186.1
DL218	CACNA1I	Missense_Mutation	EX28	p.R1591C	NM_021096.3
DL044T	SETD5	Missense_Mutation	EX4	p.H43R	NM_001080517.2
DL282	LRP1B	Missense_Mutation	EX50	p.I2700V	NM_018557.2
DL218	UGT1A1	Missense_Mutation	EX1	p.T150M	NM_000463.2
DL030T	CRIPAK	Missense_Mutation	EX1E	p.V151M	NM_175918.3
DL245	SETD1B	Frame_Shift_Ins	EX1	p.I36Gfs*10	NM_015048.1
DL220	FOXO1	Missense_Mutation	EX2	p.A511V	NM_002015.3
DL283	CARD11	Missense_Mutation	EX5	p.G123V	NM_032415.4
DL211	BCL11A	Frame_Shift_Del	EX1	p.S18Pfs*35	NM_022893.3
DL213	KLF2	Missense_Mutation	EX2	p.L243F	NM_016270.2
DL065T	TP53	Missense_Mutation	EX7	p.I232S	NM_000546.5
DL316	NOTCH2	Missense_Mutation	EX34E	p.R2044C	NM_024408.3
DL243	FLG2	Missense_Mutation	EX3E	p.H1041R	NM_001014342.2
DL061T	SGK1	Missense_Mutation	EX6	p.G200E	NM_001143676.1
DL060T	BCL6	Missense_Mutation	EX3	p.L25H	NM_001130845.1
DL332	POU4F3	Missense_Mutation	EX1	p.P39L	NM_002700.2
DL060T	EBF1	Splice_Site	EX4	*	NM_024007.4
DL012T	MYOM2	In_Frame_Del	EX6	p.E199_G201del	NM_003970.3
DL004T	PIM1	Missense_Mutation	EX1	p.S57R	NM_001243186.1
DL226	CLIP3	Missense_Mutation	EX1	p.P11L	NM_001199570.1
DL280	BTG2	Missense_Mutation	EX1	p.M9I	NM_006763.2
DL290	ABCA7	Missense_Mutation	EX27	p.Q1201R	NM_019112.3
DL209	EPPK1	Missense_Mutation	EX2E	p.R846C	NM_031308.3
DL275	STAT3	Missense_Mutation	EX2	p.L21F	NM_139276.2
DL043T	IGSF3	Missense_Mutation	EX7	p.I639T	NM_001542.3
DL270	CACNA1I	Missense_Mutation	EX6	p.G344S	NM_021096.3
DL332	EBF1	Missense_Mutation	EX1	p.M1I	NM_024007.4
DL064T	CARD11	Missense_Mutation	EX6	p.D230N	NM_032415.4
DL311	ACTB	Missense_Mutation	EX4	p.K215N	NM_001101.3
DL323	ITPKB	Missense_Mutation	EX2	p.A419T	NM_002221.3
DL060T	ZNF608	Missense_Mutation	EX1	p.G134V	NM_020747.2
DL282	TP53	Missense_Mutation	EX5	p.A161T	NM_000546.5
DL234	MPEG1	Missense_Mutation	EX1E	p.S232R	NM_001039396.1
DL307	PAX5	Missense_Mutation	EX2	p.G30R	NM_016734.2
DL231	DDX3X	Missense_Mutation	EX14	p.T532M	NM_001356.4
DL224	FAM47C	Missense_Mutation	EX1E	p.R506P	NM_001013736.2
DL268	MYOM2	Missense_Mutation	EX18	p.V710I	NM_003970.3
DL295	STAT3	In_Frame_Del	EX20	p.E616_G617delinsG	NM_139276.2
DL209	MYC	Missense_Mutation	EX2	p.E54D	NM_002467.4
DL209	ZFAT	Missense_Mutation	EX6	p.A661T	NM_020863.3
DL235	HIST1H1C	Frame_Shift_Del	EX1E	p.G91Cfs*73	NM_005319.3
DL283	TET2	Missense_Mutation	EX11E	p.G1861E	NM_001127208.2
DL280	LRP1B	Missense_Mutation	EX91E	p.R4573Q	NM_018557.2
DL241	PRKCD	Missense_Mutation	EX6	p.T170I	NM_006254.3
DL235	LRP1B	Missense_Mutation	EX41	p.Y2160H	NM_018557.2
DL013T	GNA13	Nonsense_Mutation	EX3	p.K183*	NM_006572.5
DL042T	PIM1	Missense_Mutation	EX4	p.A229P	NM_001243186.1
DL292	TET2	Nonsense_Mutation	EX3	p.Q185*	NM_001127208.2
DL213	SOCS1	Missense_Mutation	EX2E	p.G78E	NM_003745.1
DL064T	HIST1H1C	Missense_Mutation	EX1E	p.V73M	NM_005319.3
DL057T	TSHZ3	Missense_Mutation	EX2E	p.T824M	NM_020856.3
DL249	SGK1	Nonsense_Mutation	EX7	p.L224*	NM_001143676.1
DL271	ACTG1	Missense_Mutation	EX2	p.A19G	NM_001199954.1
DL064T	SGK1	Missense_Mutation	EX6	p.F193S	NM_001143676.1
DL012T	ARID1B	Missense_Mutation	EX1	p.A342V	NM_020732.3
DL235	KDM5A	Splice_Site	EX3	*	NM_001042603.2
DL270	POU2F2	Missense_Mutation	EX11	p.R349C	NM_001207025.2
DL226	LILRA1	Missense_Mutation	EX5	p.S194W	NM_006863.3
DL060T	DTX1	Missense_Mutation	EX1	p.V26M	NM_004416.2
DL263	KLHL14	Missense_Mutation	EX2	p.L238F	NM_020805.1
DL211	PIM1	Missense_Mutation	EX4	p.E272D	NM_001243186.1
DL057T	B2M	Nonsense_Mutation	EX1	p.Q22*	NM_004048.2
DL292	PRKCB	Missense_Mutation	EX13	p.M473L	NM_002738.6
DL028T	CD28	Missense_Mutation	EX4E	p.R198C	NM_006139.3
DL307	FOXO1	Missense_Mutation	EX1	p.P26L	NM_002015.3
DL271	CARD11	Missense_Mutation	EX15	p.E607K	NM_032415.4
DL253	SIPA1L3	Missense_Mutation	EX3	p.R191Q	NM_015073.2
DL291	SPTBN1	Missense_Mutation	EX4	p.R109H	NM_003128.2
DL283	TNXB	Missense_Mutation	EX21	p.R2486W	NM_019105.6
DL298	TP53	Missense_Mutation	EX6	p.P190L	NM_000546.5
DL345	SETD1B	Nonsense_Mutation	EX12	p.R1495*	NM_015048.1
DL014T	FBN3	Splice_Site	EX43	*	NM_032447.3
DL247	SOCS1	Missense_Mutation	EX2E	p.H153R	NM_003745.1
DL280	HIST1H1D	Missense_Mutation	EX1E	p.P203L	NM_005320.2
DL337	CPEB2	In_Frame_Del	EX1	p.S344_H349delinsS	NM_001177382.1
DL252	ITPKB	Missense_Mutation	EX2	p.M1L	NM_002221.3
DL203	ZAP70	In_Frame_Del	EX6	p.C254_P255delinsC	NM_001079.3
DL014T	KMT2C	Frame_Shift_Ins	EX38	p.K2797Kfs*12	NM_170606.2
DL324	FAM47C	Missense_Mutation	EX1E	p.R701P	NM_001013736.2
DL272	TNFRSF14	Splice_Site	EX2	*	NM_003820.3
DL042T	PIM1	Missense_Mutation	EX3	p.K158R	NM_001243186.1
DL031T	PIM1	Missense_Mutation	EX4	p.G271D	NM_001243186.1
DL304	MEF2B	Missense_Mutation	EX3	p.P75L	NM_001145785.1
DL211	BCL11A	In_Frame_Del	EX1	p.K8_F17delinsN	NM_022893.3
DL042T	PIM1	Missense_Mutation	EX4	p.M179I	NM_001243186.1
DL314	CPEB2	In_Frame_Del	EX1	p.S344_H349delinsS	NM_001177382.1
DL232	ROBO2	Missense_Mutation	EX19	p.R910H	NM_002942.4
DL247	SOCS1	Missense_Mutation	EX2E	p.P97S	NM_003745.1
DL247	TP53	Missense_Mutation	EX7	p.M246V	NM_000546.5
DL247	KPNB1	Missense_Mutation	EX16	p.F653V	NM_002265.5
DL047T	CPEB2	In_Frame_Del	EX1	p.S344_H349delinsS	NM_001177382.1
DL269	BTG2	Nonsense_Mutation	EX1	p.E48*	NM_006763.2
DL269	SETD1B	Frame_Shift_Ins	EX1	p.H5Hfs*33	NM_015048.1
DL027T	BTG1	Missense_Mutation	EX1	p.I15M	NM_001731.2
DL263	PIM1	Missense_Mutation	EX1	p.S65R	NM_001243186.1
DL267	TCHH	Missense_Mutation	EX3E	p.K1082E	NM_007113.3
DL289	NES	Missense_Mutation	EX4E	p.L791I	NM_006617.1
DL064T	SGK1	Missense_Mutation	EX4	p.N140K	NM_001143676.1
DL211	HIST1H1E	Missense_Mutation	EX1E	p.A193G	NM_005321.2
DL263	PIM1	Missense_Mutation	EX4	p.L275F	NM_001243186.1
DL251	IDH1	Missense_Mutation	EX5	p.P149T	NM_005896.3
DL280	SETD1B	Frame_Shift_Del	EX10	p.S1084Rfs*16	NM_015048.1
DL060T	KLF2	Missense_Mutation	EX2	p.P32A	NM_016270.2
DL210	FAM189B	Missense_Mutation	EX11	p.R539L	NM_006589.2
DL061T	MYC	Missense_Mutation	EX3E	p.S388R	NM_002467.4
DL253	MYD88	Missense_Mutation	EX5E	p.L273P	NM_001172567.1
DL258	ZNF343	Missense_Mutation	EX6E	p.H459R	NM_024325.4
DL266	NES	Missense_Mutation	EX4E	p.I1063K	NM_006617.1
DL235	SGK1	Missense_Mutation	EX13	p.F467S	NM_001143676.1
DL014T	PIM1	In_Frame_Del	EX4	p.E272_K274delinsE	NM_001243186.1
DL017T	TNXB	Missense_Mutation	EX19	p.R2203K	NM_019105.6
DL027T	TP53	Missense_Mutation	EX8	p.R273H	NM_000546.5
DL064T	DUSP2	Missense_Mutation	EX2	p.C138Y	NM_004418.3
DL057T	CCND3	Frame_Shift_Ins	EX5E	p.R271Pfs*53	NM_001760.4
DL316	MYD88	Missense_Mutation	EX5E	p.L273P	NM_001172567.1
DL264	DTX1	In_Frame_Del	EX1	p.Y40_C45delinsY	NM_004416.2
DL235	LAMC3	Missense_Mutation	EX1	p.R123C	NM_006059.3
DL299	LRP1B	Missense_Mutation	EX24	p.Y1280N	NM_018557.2
DL042T	PIM1	Missense_Mutation	EX4	p.E272D	NM_001243186.1
DL291	STAT3	Missense_Mutation	EX10	p.R335W	NM_139276.2
DL065T	ECE2	Missense_Mutation	EX9	p.M459V	NM_014693.3
DL280	BTG2	Missense_Mutation	EX2E	p.R66H	NM_006763.2
DL057T	ID3	Missense_Mutation	EX1	p.V58F	NM_002167.4
DL307	CPEB2	In_Frame_Ins	EX1	p.P350delinsPG	NM_001177382.1
DL263	KLHL14	Missense_Mutation	EX2	p.T286I	NM_020805.1
DL307	TNFAIP3	Nonsense_Mutation	EX6	p.L291*	NM_001270508.1
DL060T	KDM5A	Missense_Mutation	EX8	p.D312V	NM_001042603.2
DL235	NUMBL	Missense_Mutation	EX10E	p.A582V	NM_004756.3
DL064T	DTX1	Missense_Mutation	EX1	p.P71S	NM_004416.2
DL307	BTG2	Missense_Mutation	EX1	p.T47R	NM_006763.2
DL343	GAREM1	Missense_Mutation	EX6E	p.C665G	NM_001242409.1
DL313	EP300	Missense_Mutation	EX5	p.Q427R	NM_001429.3
DL332	HIST1H1C	Missense_Mutation	EX1E	p.P161S	NM_005319.3
DL296	LILRA1	Frame_Shift_Del	EX6	p.G292Gfs*26	NM_006863.3
DL312	TSR1	Missense_Mutation	EX8	p.I450T	NM_018128.4
DL307	TNFAIP3	Missense_Mutation	EX6	p.Y306N	NM_001270508.1
DL329	CACNA1I	Missense_Mutation	EX16	p.P905S	NM_021096.3
DL328	FAM186A	Missense_Mutation	EX2	p.S97C	NM_001145475.1
DL263	PIM1	Missense_Mutation	EX4	p.V187M	NM_001243186.1
DL334	BTG2	Missense_Mutation	EX1	p.S31N	NM_006763.2
DL332	SPEN	Missense_Mutation	EX2	p.D134N	NM_015001.2
DL263	PIM1	Missense_Mutation	EX4	p.E226Q	NM_001243186.1
DL234	DMXL1	Missense_Mutation	EX18	p.P1478L	NM_005509.5
DL060T	ZNF608	Missense_Mutation	EX1	p.N150I	NM_020747.2
DL332	MYLK2	Missense_Mutation	EX10	p.P435S	NM_033118.3
DL274	TNXB	Missense_Mutation	EX15	p.D1814E	NM_019105.6
DL270	KLHL14	Nonsense_Mutation	EX2	p.W245*	NM_020805.1
DL282	TP53	Missense_Mutation	EX7	p.R248W	NM_000546.5
DL344	ARID1A	Missense_Mutation	EX1	p.Y229C	NM_006015.4
DL055T	FBN3	Missense_Mutation	EX22	p.R935Q	NM_032447.3
DL060T	CIITA	Splice_Site	EX18	*	NM_000246.3
DL282	MEF2B	Missense_Mutation	EX2	p.N16K	NM_001145785.1
DL231	KMT2D	Frame_Shift_Ins	EX39	p.S4034Ffs*6	NM_003482.3
DL042T	PIM1	Missense_Mutation	EX4	p.G190D	NM_001243186.1
DL031T	SETD1B	Nonsense_Mutation	EX12	p.E1588*	NM_015048.1
DL060T	CD79B	Missense_Mutation	EX5	p.Y197F	NM_001039933.1
DL054T	ADORA2A	Missense_Mutation	EX3E	p.R300C	NM_000675.5
DL049T	BTG2	Nonsense_Mutation	EX1	p.Q33*	NM_006763.2
DL052T	MYO18A	Missense_Mutation	EX14	p.Q798H	NM_078471.3
DL339	TP53	Missense_Mutation	EX7	p.N239D	NM_000546.5
DL263	KLHL14	Nonsense_Mutation	EX2	p.W245*	NM_020805.1
DL316	KMT2D	Nonsense_Mutation	EX31	p.R2645*	NM_003482.3
DL232	CREBBP	Missense_Mutation	EX26	p.R1446C	NM_004380.2
DL061T	ADORA2A	Missense_Mutation	EX3E	p.G331R	NM_000675.5
DL031T	LRP1B	Missense_Mutation	EX25	p.G1375E	NM_018557.2
DL064T	RFTN1	Missense_Mutation	EX3	p.A56V	NM_015150.1
DL049T	PRKCB	Missense_Mutation	EX1	p.R22H	NM_002738.6
DL332	BTG2	Nonsense_Mutation	EX2E	p.Y111*	NM_006763.2
DL204	IGSF3	Missense_Mutation	EX7	p.W595R	NM_001542.3
DL013T	SOCS1	Missense_Mutation	EX2E	p.M1L	NM_003745.1
DL013T	ITPKB	Missense_Mutation	EX2	p.L8P	NM_002221.3
DL275	ZFP36L1	Missense_Mutation	EX2	p.V85L	NM_001244701.1
DL292	IRX3	Missense_Mutation	EX2	p.D251N	NM_024336.2
DL235	SGK1	Missense_Mutation	EX13	p.V448A	NM_001143676.1
DL253	CD79B	Splice_Site	EX4	*	NM_001039933.1
DL219	CPEB2	In_Frame_Del	EX1	p.S344_H349delinsS	NM_001177382.1
DL299	ECE2	Missense_Mutation	EX13	p.M616I	NM_014693.3
DL049T	BTG2	Missense_Mutation	EX1	p.K36N	NM_006763.2
DL317	TSR1	Missense_Mutation	EX8	p.Q477P	NM_018128.4
DL235	GNA13	Missense_Mutation	EX4E	p.M220R	NM_006572.5
DL235	TNXB	Missense_Mutation	EX3	p.R258C	NM_019105.6
DL332	SGK1	Missense_Mutation	EX5	p.P158R	NM_001143676.1
DL256	DTX1	Missense_Mutation	EX5	p.P406L	NM_004416.2
DL047T	CRIPAK	Missense_Mutation	EX1E	p.R154W	NM_175918.3
DL291	ARID1B	Missense_Mutation	EX1	p.Y233D	NM_020732.3
DL328	IGSF3	Missense_Mutation	EX7	p.W595R	NM_001542.3
DL027T	KMT2D	Nonsense_Mutation	EX5	p.C189*	NM_003482.3
DL004T	PIM1	Missense_Mutation	EX1	p.S47R	NM_001243186.1
DL300	SCRIB	Missense_Mutation	EX29	p.P1337S	NM_182706.4
DL300	STAT6	Missense_Mutation	EX8	p.V269I	NM_001178078.1
DL291	KLF2	Frame_Shift_Del	EX2	p.F219Qfs*60	NM_016270.2
DL241	MYD88	Missense_Mutation	EX5E	p.L273P	NM_001172567.1
DL346	SETD1B	Missense_Mutation	EX1	p.H11Q	NM_015048.1
DL253	ITPKB	Missense_Mutation	EX2	p.A116V	NM_002221.3
DL048T	ITPKB	Missense_Mutation	EX2	p.P60A	NM_002221.3
DL303	NHSL1	Missense_Mutation	EX5	p.A755T	NM_020464.1
DL263	POU4F3	Missense_Mutation	EX2E	p.A282V	NM_002700.2
DL211	PIM1	Missense_Mutation	EX1	p.T114I	NM_001243186.1
DL295	KMT2D	Frame_Shift_Del	EX6	p.V275Cfs*29	NM_003482.3
DL060T	TCHH	Missense_Mutation	EX3E	p.Q772K	NM_007113.3
DL064T	SGK1	Missense_Mutation	EX6	p.P190S	NM_001143676.1
DL328	ATR	Missense_Mutation	EX13	p.A880T	NM_001184.3
DL012T	TNFRSF18	Missense_Mutation	EX4E	p.P177L	NM_148901.1
DL299	PDGFRB	Missense_Mutation	EX10	p.R502W	NM_002609.3
DL315	BIRC6	Missense_Mutation	EX52	p.L3400V	NM_016252.3
DL314	JAK2	Missense_Mutation	EX18	p.L808W	NM_004972.3
DL208	FBN3	Missense_Mutation	EX22	p.R935Q	NM_032447.3
DL256	CARD11	Missense_Mutation	EX5	p.T128M	NM_032415.4
DL235	DNAI1	Missense_Mutation	EX17	p.A538T	NM_012144.3
DL217	TP53	Missense_Mutation	EX2	p.E11Q	NM_000546.5
DL057T	MAP1A	Missense_Mutation	EX4	p.L561I	NM_002373.5
DL256	BRAF	Missense_Mutation	EX15	p.K601N	NM_004333.4
DL224	MCL1	Missense_Mutation	EX1	p.L4V	NM_021960.4
DL255	MYC	Missense_Mutation	EX1	p.V7M	NM_002467.4
DL278	GLIS3	Missense_Mutation	EX4	p.E391G	NM_001042413.1
DL235	SRGAP3	Missense_Mutation	EX3	p.T115P	NM_014850.3
DL233	BTK	Missense_Mutation	EX4	p.G83C	NM_000061.2
DL232	EZH2	Missense_Mutation	EX16	p.Y646F	NM_004456.4
DL219	IGSF3	Missense_Mutation	EX7	p.W595R	NM_001542.3
DL283	TET2	Missense_Mutation	EX4	p.R1161S	NM_001127208.2
DL217	NES	Missense_Mutation	EX4E	p.L791I	NM_006617.1
DL300	ZNF608	Missense_Mutation	EX4	p.P1157L	NM_020747.2
DL042T	IGSF3	Missense_Mutation	EX7	p.W595R	NM_001542.3
DL260	GLIS3	Missense_Mutation	EX2	p.Q102E	NM_001042413.1
DL267	TCHH	Missense_Mutation	EX3E	p.R1464H	NM_007113.3
DL235	ATR	Missense_Mutation	EX35	p.A2020T	NM_001184.3
DL038T	KMT2D	Frame_Shift_Del	EX33	p.S2773Sfs*14	NM_003482.3
DL274	MYO15A	Missense_Mutation	EX2	p.D734N	NM_016239.3
DL004T	PIM1	Splice_Site	EX3	*	NM_001243186.1
DL266	NOTCH2	Missense_Mutation	EX17	p.T891I	NM_024408.3
DL046T	NHSL1	Missense_Mutation	EX5	p.V1085M	NM_020464.1
DL252	DUSP2	Missense_Mutation	EX3	p.Y179N	NM_004418.3
DL064T	SGK1	Missense_Mutation	EX6	p.A188G	NM_001143676.1
DL271	KMT2C	Missense_Mutation	EX50	p.G4186D	NM_170606.2
DL061T	NFKB1	Missense_Mutation	EX22	p.D861N	NM_003998.3
DL043T	CPEB2	In_Frame_Del	EX1	p.S344_H349delinsS	NM_001177382.1
DL311	MSL2	Missense_Mutation	EX2E	p.K463E	NM_018133.3
DL235	NFKB1	Nonsense_Mutation	EX24E	p.R920*	NM_003998.3
DL222	SPTBN1	Missense_Mutation	EX17	p.D1238Y	NM_003128.2
DL310	CELSR2	Missense_Mutation	EX23	p.H2409Q	NM_001408.2
DL296	PLCG2	Missense_Mutation	EX30	p.P1127S	NM_002661.4
DL208	FAM186A	Nonsense_Mutation	EX4	p.R1731*	NM_001145475.1
DL216	IRX3	Missense_Mutation	EX2	p.I285M	NM_024336.2
DL331	CPEB2	In_Frame_Del	EX1	p.S344_H349delinsS	NM_001177382.1
DL243	TBL1XR1	Frame_Shift_Del	EX5	p.V87Lfs*3	NM_024665.4
DL211	PIM1	Missense_Mutation	EX2	p.E121K	NM_001243186.1
DL060T	KLF2	Missense_Mutation	EX2	p.N42K	NM_016270.2
DL211	MAP1A	Missense_Mutation	EX4	p.D636E	NM_002373.5
DL266	BCL11A	In_Frame_Del	EX4E	p.S594del	NM_022893.3
DL041T	IGSF3	Nonsense_Mutation	EX7	p.W595*	NM_001542.3
DL344	TNFAIP3	Frame_Shift_Del	EX3	p.R162Rfs*54	NM_001270508.1
DL043T	BIRC6	Missense_Mutation	EX41	p.G2619C	NM_016252.3
DL060T	ZNF785	Missense_Mutation	EX3E	p.E309K	NM_152458.6
DL300	PRG4	Missense_Mutation	EX9	p.I1195T	NM_005807.4
DL250	CPEB2	In_Frame_Del	EX1	p.S481del	NM_001177382.1
DL235	ZNF646	Missense_Mutation	EX2	p.C1533R	NM_014699.3
DL031T	TP63	Splice_Site	EX1	*	NM_003722.4
DL031T	TP63	Missense_Mutation	EX10	p.Y435D	NM_003722.4
DL210	KLF2	Missense_Mutation	EX2	p.L49V	NM_016270.2
DL241	CRIPAK	Nonsense_Mutation	EX1E	p.C179*	NM_175918.3
DL235	CD80	Missense_Mutation	EX2	p.Q21P	NM_005191.3
DL278	DUSP2	Missense_Mutation	EX2	p.P152S	NM_004418.3
DL263	KLHL14	Nonsense_Mutation	EX2	p.Q279*	NM_020805.1
DL307	GNA13	Missense_Mutation	EX1	p.S59R	NM_006572.5
DL256	IGSF3	Missense_Mutation	EX7	p.W595R	NM_001542.3
DL016T	PRKCB	Missense_Mutation	EX17E	p.D630Y	NM_002738.6
DL038T	BCL2	Missense_Mutation	EX2	p.V170L	NM_000633.2
DL242	FAM189B	Missense_Mutation	EX7	p.L278F	NM_006589.2
DL202	ROBO2	Missense_Mutation	EX7	p.F333L	NM_002942.4
DL210	CD70	Nonsense_Mutation	EX2	p.Q61*	NM_001252.4
DL211	PIM1	Missense_Mutation	EX2	p.P124S	NM_001243186.1
DL315	TCHH	Missense_Mutation	EX3E	p.E147A	NM_007113.3
DL238	SEMA6D	Missense_Mutation	EX2	p.R2T	NM_153618.1
DL049T	DTX1	Missense_Mutation	EX1	p.T86A	NM_004416.2
DL263	TSHZ3	Missense_Mutation	EX2E	p.S42L	NM_020856.3
DL262	BIRC6	Missense_Mutation	EX10	p.K555E	NM_016252.3
DL262	CLIP3	Missense_Mutation	EX1	p.P11L	NM_001199570.1
DL027T	LYN	Missense_Mutation	EX13E	p.C479R	NM_002350.3
DL064T	SGK1	Missense_Mutation	EX4	p.I137S	NM_001143676.1
DL004T	CD79B	Splice_Site	EX4	*	NM_001039933.1
DL308	LRP1B	Splice_Site	EX66	*	NM_018557.2
DL041T	NFKB1	Missense_Mutation	EX14	p.D443Y	NM_003998.3
DL235	PAX5	Missense_Mutation	EX5	p.S189P	NM_016734.2
DL235	MPDZ	Missense_Mutation	EX32	p.K1479R	NM_003829.4
DL231	SIPA1L3	Missense_Mutation	EX17	p.P1490L	NM_015073.2
DL235	NBEAL2	Missense_Mutation	EX54E	p.S2734P	NM_015175.2
DL218	FOXP3	Missense_Mutation	EX2	p.G52V	NM_014009.3
DL259	MTCL1	Missense_Mutation	EX8	p.P633A	NM_015210.3
DL263	CD79B	Missense_Mutation	EX5	p.Y197N	NM_001039933.1
DL235	CELSR2	Missense_Mutation	EX15	p.P1987S	NM_001408.2
DL270	PIM1	Missense_Mutation	EX1	p.C108Y	NM_001243186.1
DL014T	MYD88	Missense_Mutation	EX5E	p.L273P	NM_001172567.1
DL044T	TSR1	Missense_Mutation	EX13	p.N719S	NM_018128.4
DL031T	FGL1	Missense_Mutation	EX9E	p.R303S	NM_201553.1
DL244	CPEB2	In_Frame_Ins	EX1	p.P350delinsPG	NM_001177382.1
DL019T	TBL1XR1	Missense_Mutation	EX14	p.Y446C	NM_024665.4
DL020T	ABCA7	Missense_Mutation	EX13	p.D539E	NM_019112.3
DL064T	CXCR4	Missense_Mutation	EX1E	p.S75R	NM_001008540.2
DL042T	KMT2D	Missense_Mutation	EX3	p.G133E	NM_003482.3
DL263	TBL1XR1	Missense_Mutation	EX6	p.G187E	NM_024665.4
DL211	PIM1	Missense_Mutation	EX4	p.G174D	NM_001243186.1
DL332	SCRIB	Missense_Mutation	EX24	p.Q1163E	NM_182706.4
DL027T	TSR1	Missense_Mutation	EX8	p.S439T	NM_018128.4
DL235	BCL6	Missense_Mutation	EX9	p.V614A	NM_001130845.1
DL235	TP53	Splice_Site	EX8	*	NM_000546.5
DL334	IGSF3	Missense_Mutation	EX9	p.V966I	NM_001542.3
DL323	CD70	Splice_Site	EX2	*	NM_001252.4
DL016T	HAVCR2	Missense_Mutation	EX5	p.F224L	NM_032782.4
DL291	DUSP2	Missense_Mutation	EX1	p.E117G	NM_004418.3
DL042T	PIM1	Missense_Mutation	EX2	p.S145L	NM_001243186.1
DL255	HIST1H2AM	Missense_Mutation	EX1E	p.L94F	NM_003514.2
DL211	PIM1	Missense_Mutation	EX2	p.Q130H	NM_001243186.1
DL300	MYD88	Missense_Mutation	EX5E	p.L273P	NM_001172567.1
DL235	ARID1A	Frame_Shift_Ins	EX1	p.W337Wfs*63	NM_006015.4
DL323	NFKB1	Missense_Mutation	EX24E	p.G967A	NM_003998.3
DL047T	SETD5	Missense_Mutation	EX14	p.T579N	NM_001080517.2
DL056T	EP300	Missense_Mutation	EX13	p.N760S	NM_001429.3
DL245	TCHH	Missense_Mutation	EX3E	p.R799K	NM_007113.3
DL287	FAM186A	Missense_Mutation	EX4	p.N283K	NM_001145475.1
DL042T	FAR2	Missense_Mutation	EX4	p.K176N	NM_001271783.1
DL264	FZD10	Missense_Mutation	EX1E	p.G554S	NM_007197.3
DL215	NFKB1	Missense_Mutation	EX17	p.E600A	NM_003998.3
DL298	MFHAS1	In_Frame_Del	EX1	p.C40_A43del	NM_004225.2
DL235	NUMBL	Missense_Mutation	EX10E	p.A560P	NM_004756.3
DL204	FAM47C	Missense_Mutation	EX1E	p.P562S	NM_001013736.2
DL249	APOBEC3C	Missense_Mutation	EX4E	p.N165K	NM_014508.2
DL235	MYC	Missense_Mutation	EX2	p.S190T	NM_002467.4
DL217	IGSF3	Missense_Mutation	EX7	p.W595R	NM_001542.3
DL307	FOXO1	Missense_Mutation	EX1	p.S75R	NM_002015.3
DL309	TBL1XR1	Missense_Mutation	EX14	p.V445M	NM_024665.4
DL054T	CPEB2	In_Frame_Ins	EX1	p.P350delinsPG	NM_001177382.1
DL064T	SGK1	Missense_Mutation	EX10	p.T348R	NM_001143676.1
DL292	B2M	Missense_Mutation	EX1	p.L12Q	NM_004048.2
DL249	SGK1	Missense_Mutation	EX6	p.K189N	NM_001143676.1
DL056T	IGSF3	Missense_Mutation	EX7	p.W595R	NM_001542.3
DL055T	PIM1	Missense_Mutation	EX2	p.G119D	NM_001243186.1
DL256	KLF2	Missense_Mutation	EX2	p.R142H	NM_016270.2
DL263	SETD1B	Splice_Site	EX14	*	NM_015048.1
DL262	FAM186A	Missense_Mutation	EX4	p.Y1024H	NM_001145475.1
DL223	CPEB2	In_Frame_Del	EX1	p.S344_H349delinsS	NM_001177382.1
DL249	SGK1	Missense_Mutation	EX6	p.A188P	NM_001143676.1
DL256	CEP164	Missense_Mutation	EX19	p.K795R	NM_014956.4
DL235	FOXO1	Missense_Mutation	EX1	p.P26S	NM_002015.3
DL038T	KLHL14	Nonsense_Mutation	EX2	p.W245*	NM_020805.1
DL242	IGSF3	In_Frame_Ins	EX10	p.D1040delinsED	NM_001542.3
DL030T	MPDZ	Missense_Mutation	EX6	p.S230N	NM_003829.4
DL038T	CREBBP	Missense_Mutation	EX26	p.R1446H	NM_004380.2
DL209	BTG1	Missense_Mutation	EX2E	p.G66A	NM_001731.2
DL336	EPPK1	Frame_Shift_Ins	EX2E	p.R37Pfs*81	NM_031308.3
DL028T	MYBPC3	Missense_Mutation	EX16	p.G507R	NM_000256.3
DL235	IRX3	Missense_Mutation	EX1	p.A63V	NM_024336.2
DL208	CDC42BPB	Missense_Mutation	EX15	p.R671Q	NM_006035.3
DL049T	HIST1H1E	Missense_Mutation	EX1E	p.T96S	NM_005321.2
DL235	CELSR2	Missense_Mutation	EX28	p.G2602D	NM_001408.2
DL064T	TET2	Frame_Shift_Ins	EX7	p.C1271Wfs*29	NM_001127208.2
DL013T	ITPKB	Missense_Mutation	EX2	p.E126Q	NM_002221.3
DL263	DTX1	Missense_Mutation	EX1	p.P18S	NM_004416.2
DL211	PIM1	Missense_Mutation	EX4	p.P216A	NM_001243186.1
DL235	MYC	Missense_Mutation	EX2	p.C186Y	NM_002467.4
DL057T	POU2F2	Missense_Mutation	EX11	p.Q350E	NM_001207025.2
DL235	EPPK1	Missense_Mutation	EX2E	p.R2215H	NM_031308.3
[truncated: 1,969 more rows]

## Sheet: Table S3
Supplementary Table S3. One hundred and sixty-four genetic alterations of PIM1 gene in 46 mutant DLBCL patients.
PIM1:NM_001243186.1
Sample_ID	Exon_Rank	Nucleoid changes	AA.Change	Mutation_Type
DL318	EX4	c.563G>A	p.S188N	Missense_Mutation
DL026T	EX4	c.652C>T	p.Q218*	Nonsense_Mutation
DL318	EX2	c.367G>A	p.E123K	Missense_Mutation
DL329	EX1	c.224_229del	p.C75_S77delinsC	In_Frame_Del
DL318	EX3	c.510_513del	p.E170Lfs*14	Frame_Shift_Del
DL217	EX4	c.699G>C	p.E233D	Missense_Mutation
DL019T	EX2	c.370C>T	p.P124S	Missense_Mutation
DL318	EX1	c.206_211del	p.S69_G71delinsS	In_Frame_Del
DL243	EX4	c.781G>A	p.D261N	Missense_Mutation
DL243	EX1	c.170G>T	p.S57I	Missense_Mutation
DL243	EX4	c.816G>C	p.E272D	Missense_Mutation
DL318	EX4	c.573C>G	p.F191L	Missense_Mutation
DL253	EX4	c.652C>G	p.Q218E	Missense_Mutation
DL318	EX2	c.384G>T	p.Q128H	Missense_Mutation
DL243	EX4	c.524C>T	p.T175I	Missense_Mutation
DL296	EX2	c.460C>G	p.P154A	Missense_Mutation
DL318	EX4	c.652C>T	p.Q218*	Nonsense_Mutation
DL287	EX1	c.254C>T	p.A85V	Missense_Mutation
DL287	EX4	c.823C>G	p.L275V	Missense_Mutation
DL336	EX1	c.231C>G	p.S77R	Missense_Mutation
DL019T	EX2	c.390_400del	p.Q130Yfs*51	Frame_Shift_Del
DL318	EX1	c.276G>A	p.M92I	Missense_Mutation
DL028T	EX4	c.559G>C	p.V187L	Missense_Mutation
DL270	EX1	c.325_326insCGGGCCGCCTGGCTCGATGCTAGCCGGGGTGGG	p.N109delinsTGRLARC*	Nonsense_Mutation
DL244	EX4	c.676G>A	p.E226K	Missense_Mutation
DL318	EX3	c.477delC	p.H159Qfs*26	Frame_Shift_Del
DL296	EX2	c.370C>T	p.P124S	Missense_Mutation
DL318	EX2	c.437G>T	p.G146V	Missense_Mutation
DL318	EX2	c.439A>T	p.I147F	Missense_Mutation
DL318	EX2	c.356G>A	p.G119D	Missense_Mutation
DL287	EX2	c.374T>A	p.L125Q	Missense_Mutation
DL028T	EX4	c.521G>T	p.G174V	Missense_Mutation
DL019T	EX3	c.488A>T	p.D163V	Missense_Mutation
DL287	EX2	c.356G>A	p.G119D	Missense_Mutation
DL028T	EX1	c.71C>G	p.S24C	Missense_Mutation
DL019T	EX3	c.480_484del	p.V160Rfs*23	Frame_Shift_Del
DL017T	EX4	c.676G>T	p.E226*	Nonsense_Mutation
DL270	EX1	c.322_323insTCGCCGGGCGGGGGGC	p.C108Sfs*71	Frame_Shift_Ins
DL028T	EX4	c.634G>C	p.E212Q	Missense_Mutation
DL028T	EX2	c.356G>T	p.G119V	Missense_Mutation
DL318	EX1	c.176G>A	p.S59N	Missense_Mutation
DL052T	EX1	c.301G>A	p.A101T	Missense_Mutation
DL028T	EX4	c.563G>A	p.S188N	Missense_Mutation
DL019T	EX4	c.563G>C	p.S188T	Missense_Mutation
DL207	EX4	c.534_540del	p.P178Efs*5	Frame_Shift_Del
DL028T	EX1	c.196C>T	p.L66F	Missense_Mutation
DL019T	EX4	c.699G>T	p.E233D	Missense_Mutation
DL043T	EX4	c.564C>A	p.S188R	Missense_Mutation
DL019T	EX4	c.868_877del	p.T290Mfs*72	Frame_Shift_Del
DL028T	EX1	c.277C>T	p.L93F	Missense_Mutation
DL056T	EX4	c.521G>A	p.G174D	Missense_Mutation
DL056T	EX1	c.293_294insCTCG	p.N98Tfs*77	Frame_Shift_Ins
DL031T	EX1	c.345G>C	p.K115N	Missense_Mutation
DL330	EX2	c.361G>A	p.E121K	Missense_Mutation
DL209	EX4	c.521G>A	p.G174D	Missense_Mutation
DL227	EX2	c.422G>C	p.G141A	Missense_Mutation
DL330	EX2	c.437G>A	p.G146D	Missense_Mutation
DL339	EX1	c.268G>A	p.V90I	Missense_Mutation
DL207	EX3	c.481G>A	p.E161K	Missense_Mutation
DL056T	EX4	c.676G>A	p.E226K	Missense_Mutation
DL243	EX4	c.521G>A	p.G174D	Missense_Mutation
DL270	EX2	c.370C>T	p.P124S	Missense_Mutation
DL220	EX4	c.589C>T	p.L197F	Missense_Mutation
DL031T	EX1	c.324C>A	p.C108*	Nonsense_Mutation
DL209	EX3	c.513+1G>C	*	Splice_Site
DL207	EX4	c.758G>A	p.G253E	Missense_Mutation
DL278	EX4	c.527_560del	p.R176Gfs*23	Frame_Shift_Del
DL330	EX4	c.711C>A	p.S237R	Missense_Mutation
DL278	EX1	c.323G>A	p.C108Y	Missense_Mutation
DL207	EX4	c.817C>T	p.L273F	Missense_Mutation
DL330	EX4	c.793C>A	p.L265I	Missense_Mutation
DL209	EX2	c.416G>T	p.G139V	Missense_Mutation
DL278	EX4	c.655G>A	p.D219N	Missense_Mutation
DL241	EX4	c.657_660del	p.D219Lfs*145	Frame_Shift_Del
DL207	EX4	c.646C>T	p.P216S	Missense_Mutation
DL056T	EX2	c.356_419del	p.G119Sfs*45	Frame_Shift_Del
DL028T	EX4	c.817C>T	p.L273F	Missense_Mutation
DL031T	EX1	c.277C>T	p.L93F	Missense_Mutation
DL243	EX2	c.370C>T	p.P124S	Missense_Mutation
DL245	EX3	c.475C>T	p.H159Y	Missense_Mutation
DL056T	EX3	c.511C>A	p.L171M	Missense_Mutation
DL209	EX4	c.816G>C	p.E272D	Missense_Mutation
DL270	EX1	c.276G>A	p.M92I	Missense_Mutation
DL275	EX2	c.370C>T	p.P124S	Missense_Mutation
DL249	EX4	c.743A>T	p.H248L	Missense_Mutation
DL224	EX2	c.460C>T	p.P154S	Missense_Mutation
DL270	EX1	c.227G>A	p.G76D	Missense_Mutation
DL269	EX1	c.231C>G	p.S77R	Missense_Mutation
DL275	EX4	c.541G>A	p.V181M	Missense_Mutation
DL316	EX4	c.860C>T	p.T287I	Missense_Mutation
DL278	EX3	c.506G>C	p.G169A	Missense_Mutation
DL004T	EX2	c.356G>C	p.G119A	Missense_Mutation
DL031T	EX2	c.356_357del	p.G119Gfs*66	Frame_Shift_Del
DL263	EX1	c.135C>A	p.S45R	Missense_Mutation
DL307	EX1	c.338C>T	p.A113V	Missense_Mutation
DL216	EX4	c.676G>A	p.E226K	Missense_Mutation
DL316	EX1	c.230G>A	p.S77N	Missense_Mutation
DL216	EX2	c.356G>A	p.G119D	Missense_Mutation
DL269	EX1	c.294C>G	p.N98K	Missense_Mutation
DL226	EX2	c.416G>A	p.G139D	Missense_Mutation
DL243	EX4	c.652C>T	p.Q218*	Nonsense_Mutation
DL226	EX4	c.545T>C	p.V182A	Missense_Mutation
DL038T	EX4	c.733_756del	p.A245_C252del	In_Frame_Del
DL206	EX2	c.384G>C	p.Q128H	Missense_Mutation
DL216	EX4	c.652C>T	p.Q218*	Nonsense_Mutation
DL245	EX2	c.370C>T	p.P124S	Missense_Mutation
DL270	EX1	c.194G>C	p.S65T	Missense_Mutation
DL031T	EX1	c.194G>C	p.S65T	Missense_Mutation
DL031T	EX1	c.140G>C	p.S47T	Missense_Mutation
DL026T	EX1	c.231C>G	p.S77R	Missense_Mutation
DL031T	EX4	c.563G>A	p.S188N	Missense_Mutation
DL031T	EX4	c.569G>C	p.G190A	Missense_Mutation
DL004T	EX1	c.277C>T	p.L93F	Missense_Mutation
DL031T	EX4	c.564C>G	p.S188R	Missense_Mutation
DL316	EX1	c.276G>A	p.M92I	Missense_Mutation
DL004T	EX1	c.171C>G	p.S57R	Missense_Mutation
DL042T	EX4	c.685G>C	p.A229P	Missense_Mutation
DL211	EX4	c.816G>C	p.E272D	Missense_Mutation
DL042T	EX3	c.473A>G	p.K158R	Missense_Mutation
DL031T	EX4	c.812G>A	p.G271D	Missense_Mutation
DL042T	EX4	c.537G>A	p.M179I	Missense_Mutation
DL263	EX1	c.195C>G	p.S65R	Missense_Mutation
DL263	EX4	c.823C>T	p.L275F	Missense_Mutation
DL014T	EX4	c.815_820del	p.E272_K274delinsE	In_Frame_Del
DL042T	EX4	c.816G>C	p.E272D	Missense_Mutation
DL263	EX4	c.559G>A	p.V187M	Missense_Mutation
DL263	EX4	c.676G>C	p.E226Q	Missense_Mutation
DL042T	EX4	c.569G>A	p.G190D	Missense_Mutation
DL004T	EX1	c.141C>G	p.S47R	Missense_Mutation
DL211	EX1	c.341C>T	p.T114I	Missense_Mutation
DL004T	EX3	c.463-1G>C	*	Splice_Site
DL211	EX2	c.361G>A	p.E121K	Missense_Mutation
DL211	EX2	c.370C>T	p.P124S	Missense_Mutation
DL270	EX1	c.323G>A	p.C108Y	Missense_Mutation
DL211	EX4	c.521G>A	p.G174D	Missense_Mutation
DL042T	EX2	c.434C>T	p.S145L	Missense_Mutation
DL211	EX2	c.390G>C	p.Q130H	Missense_Mutation
DL055T	EX2	c.356G>A	p.G119D	Missense_Mutation
DL211	EX4	c.646C>G	p.P216A	Missense_Mutation
DL309	EX1	c.288A>T	p.K96N	Missense_Mutation
DL309	EX1	c.289A>G	p.I97V	Missense_Mutation
DL042T	EX4	c.676G>A	p.E226K	Missense_Mutation
DL031T	EX2	c.454A>G	p.N152D	Missense_Mutation
DL055T	EX4	c.563G>C	p.S188T	Missense_Mutation
DL309	EX4	c.676G>A	p.E226K	Missense_Mutation
DL232	EX1	c.231C>G	p.S77R	Missense_Mutation
DL028T	EX4	c.744C>G	p.H248Q	Missense_Mutation
DL055T	EX4	c.836G>A	p.G279E	Missense_Mutation
DL055T	EX4	c.676G>A	p.E226K	Missense_Mutation
DL038T	EX2	c.441C>G	p.I147M	Missense_Mutation
DL270	EX1	c.346C>G	p.L116V	Missense_Mutation
DL055T	EX4	c.817C>T	p.L273F	Missense_Mutation
DL270	EX5	c.923G>A	p.R308H	Missense_Mutation
DL038T	EX1	c.346C>G	p.L116V	Missense_Mutation
DL004T	EX2	c.361G>A	p.E121K	Missense_Mutation
DL004T	EX2	c.367G>A	p.E123K	Missense_Mutation
DL055T	EX4	c.719G>A	p.W240*	Nonsense_Mutation
DL019T	EX1	c.277C>T	p.L93F	Missense_Mutation
DL270	EX2	c.356G>A	p.G119D	Missense_Mutation
DL031T	EX1	c.230G>A	p.S77N	Missense_Mutation
DL317	EX2	c.356G>A	p.G119D	Missense_Mutation
DL275	EX4	c.646C>T	p.P216S	Missense_Mutation
DL014T	EX1	c.272G>C	p.G91A	Missense_Mutation
DL014T	EX2	c.386A>T	p.Y129F	Missense_Mutation

## Sheet: Table S4
Supplemental Table S4. Functional impact of PIM1 mutations encoding protein kinases.
Exon	Nucleoid changes	Mutation_Type	Amino acid changes	Functional impact
EX4	c.563G>A	missense mutation	p.S188N	Neutral
EX4	c.652C>T	nonsense mutation	p.Q218*	Truncated protein
EX4	c.699G>C	missense mutation	p.E233D	Neutral
EX4	c.781G>A	missense mutation	p.D261N	Damaging
EX4	c.816G>C	missense mutation	p.E272D	Neutral
EX4	c.573C>G	missense mutation	p.F191L	Neutral
EX4	c.652C>G	missense mutation	p.Q218E	Damaging
EX2	c.384G>T	missense mutation	p.Q128H	Neutral
EX4	c.524C>T	missense mutation	p.T175I	Neutral
EX2	c.460C>G	missense mutation	p.P154A	Damaging
EX4	c.652C>T	nonsense mutation	p.Q218*	Truncated protein
EX4	c.823C>G	missense mutation	p.L275V	Damaging
EX4	c.559G>C	missense mutation	p.V187L	Neutral
EX4	c.676G>A	missense mutation	p.E226K	Damaging
EX2	c.437G>T	missense mutation	p.G146V	Damaging
EX2	c.439A>T	missense mutation	p.I147F	Neutral
EX4	c.521G>T	missense mutation	p.G174V	Damaging
EX3	c.488A>T	missense mutation	p.D163V	Damaging
EX4	c.676G>T	nonsense mutation	p.E226*	Truncated protein
EX4	c.634G>C	missense mutation	p.E212Q	Damaging
EX4	c.563G>A	missense mutation	p.S188N	Neutral
EX4	c.563G>C	missense mutation	p.S188T	Neutral
EX4	c.699G>T	missense mutation	p.E233D	Neutral
EX4	c.564C>A	missense mutation	p.S188R	Neutral
EX4	c.521G>A	missense mutation	p.G174D	Neutral
EX4	c.521G>A	missense mutation	p.G174D	Neutral
EX2	c.422G>C	missense mutation	p.G141A	Damaging
EX2	c.437G>A	missense mutation	p.G146D	Damaging
EX3	c.481G>A	missense mutation	p.E161K	Neutral
EX4	c.676G>A	missense mutation	p.E226K	Damaging
EX4	c.521G>A	missense mutation	p.G174D	Neutral
EX4	c.589C>T	missense mutation	p.L197F	Damaging
EX4	c.758G>A	missense mutation	p.G253E	Damaging
EX4	c.711C>A	missense mutation	p.S237R	Neutral
EX4	c.817C>T	missense mutation	p.L273F	Damaging
EX4	c.793C>A	missense mutation	p.L265I	Neutral
EX2	c.416G>T	missense mutation	p.G139V	Damaging
EX4	c.655G>A	missense mutation	p.D219N	Damaging
EX4	c.646C>T	missense mutation	p.P216S	Neutral
EX4	c.817C>T	missense mutation	p.L273F	Damaging
EX3	c.475C>T	missense mutation	p.H159Y	Neutral
EX3	c.511C>A	missense mutation	p.L171M	Neutral
EX4	c.816G>C	missense mutation	p.E272D	Neutral
EX4	c.743A>T	missense mutation	p.H248L	Damaging
EX2	c.460C>T	missense mutation	p.P154S	Damaging
EX4	c.541G>A	missense mutation	p.V181M	Damaging
EX4	c.860C>T	missense mutation	p.T287I	Damaging
EX3	c.506G>C	missense mutation	p.G169A	Neutral
EX4	c.676G>A	missense mutation	p.E226K	Damaging
EX2	c.416G>A	missense mutation	p.G139D	Damaging
EX4	c.652C>T	nonsense mutation	p.Q218*	Truncated protein
EX4	c.545T>C	missense mutation	p.V182A	Neutral
EX2	c.384G>C	missense mutation	p.Q128H	Neutral
EX4	c.652C>T	nonsense mutation	p.Q218*	Truncated protein
EX4	c.563G>A	missense mutation	p.S188N	Neutral
EX4	c.569G>C	missense mutation	p.G190A	Neutral
EX4	c.564C>G	missense mutation	p.S188R	Neutral
EX4	c.685G>C	missense mutation	p.A229P	Neutral
EX4	c.816G>C	missense mutation	p.E272D	Neutral
EX3	c.473A>G	missense mutation	p.K158R	Damaging
EX4	c.812G>A	missense mutation	p.G271D	Damaging
EX4	c.537G>A	missense mutation	p.M179I	Damaging
EX4	c.823C>T	missense mutation	p.L275F	Damaging
EX4	c.816G>C	missense mutation	p.E272D	Neutral
EX4	c.559G>A	missense mutation	p.V187M	Damaging
EX4	c.676G>C	missense mutation	p.E226Q	Damaging
EX4	c.569G>A	missense mutation	p.G190D	Damaging
EX4	c.521G>A	missense mutation	p.G174D	Neutral
EX2	c.434C>T	missense mutation	p.S145L	Damaging
EX2	c.390G>C	missense mutation	p.Q130H	Neutral
EX4	c.646C>G	missense mutation	p.P216A	Neutral
EX4	c.676G>A	missense mutation	p.E226K	Damaging
EX2	c.454A>G	missense mutation	p.N152D	Neutral
EX4	c.563G>C	missense mutation	p.S188T	Neutral
EX4	c.676G>A	missense mutation	p.E226K	Damaging
EX4	c.744C>G	missense mutation	p.H248Q	Neutral
EX4	c.836G>A	missense mutation	p.G279E	Damaging
EX4	c.676G>A	missense mutation	p.E226K	Damaging
EX2	c.441C>G	missense mutation	p.I147M	Neutral
EX4	c.817C>T	missense mutation	p.L273F	Damaging
EX5	c.923G>A	missense mutation	p.R308H	Neutral
EX4	c.719G>A	nonsense mutation	p.W240*	Truncated protein
EX4	c.646C>T	missense mutation	p.P216S	Neutral
EX2	c.386A>T	missense mutation	p.Y129F	Damaging

## Sheet: Table S5
Supplementary Table S5. Co-occurrence and mutually exclusive interaction analyses based on the top 50 most frequently mutated genes.
Gene1	Gene2	PValue	oddsRatio	Event
PIM1	MYD88	9.77093e-08	13.9601	Co_Occurence
SETD1B	PIM1	0.000557981	3.60686	Co_Occurence
CD79B	PIM1	0.00105456	4.18055	Co_Occurence
EPPK1	FAM189B	0.00266051	4.12186	Co_Occurence
HIST1H1E	ARID1A	0.00283361	4.41473	Co_Occurence
CD79B	DTX1	0.00334907	3.94478	Co_Occurence
KMT2C	SETD1B	0.00344252	3.81753	Co_Occurence
MYD88	MTCL1	0.00449794	4.26832	Co_Occurence
MYD88	TBL1XR1	0.00449794	4.26832	Co_Occurence
FOXO1	HIST1H1E	0.00520596	3.97137	Co_Occurence
SETD1B	MYD88	0.00534171	3.82474	Co_Occurence
EPPK1	DUSP2	0.00553002	4.10502	Co_Occurence
BTG2	HIST1H1E	0.00584196	3.3362	Co_Occurence
CD79B	TMSB4X	0.0066116	3.62935	Co_Occurence
BTG2	ITPKB	0.00693181	3.12181	Co_Occurence
BTG2	DUSP2	0.00886077	3.48352	Co_Occurence
MAP1A	FBN3	0.00886378	0.166779	Mutually_Exclusive
ZNF646	MYO18A	0.00924076	3.78244	Co_Occurence
TNFAIP3	DTX1	0.00954177	3.7266	Co_Occurence
BTG1	HIST1H1E	0.00954177	3.7266	Co_Occurence
LRP1B	MYD88	0.00964965	0.113426	Mutually_Exclusive
TMSB4X	BTG2	0.00968863	3.22237	Co_Occurence
ARID1A	FOXO1	0.0104139	3.82961	Co_Occurence
SIPA1L3	TMSB4X	0.0106099	3.21307	Co_Occurence
MYD88	KMT2C	0.0108521	3.78499	Co_Occurence
NHSL1	PTPN23	0.0125474	3.21424	Co_Occurence
SPEN	FOXO1	0.0142114	3.54793	Co_Occurence
BTG2	TNXB	0.0145771	2.69284	Co_Occurence
TMSB4X	ITPR3	0.0149393	0	Mutually_Exclusive
BTG1	ZNF646	0.0149701	0	Mutually_Exclusive
TLN2	CARD11	0.0152142	0	Mutually_Exclusive
CELSR2	DUSP2	0.0152142	0	Mutually_Exclusive
MYD88	KMT2D	0.0161224	3.08311	Co_Occurence
DUSP2	HIST1H1E	0.0172068	3.48676	Co_Occurence
BTG1	TMSB4X	0.0191132	3.31119	Co_Occurence
TMSB4X	HIST1H1E	0.0196382	3.03445	Co_Occurence
ARID1A	FBN3	0.0219657	2.97646	Co_Occurence
ITPKB	TMSB4X	0.0223087	2.872	Co_Occurence
MYO18A	TP53	0.0235438	2.70354	Co_Occurence
CD79B	SETD1B	0.0235743	2.6987	Co_Occurence
MYO18A	MAP1A	0.0243365	3.02639	Co_Occurence
SPEN	PIM1	0.0245697	0.20711	Mutually_Exclusive
MYD88	FOXO1	0.0270351	0	Mutually_Exclusive
MAP1A	BTG2	0.0281539	2.77932	Co_Occurence
HIST1H1E	SETD1B	0.0291175	2.57653	Co_Occurence
MYO18A	IGSF3	0.0297313	2.69612	Co_Occurence
MYO18A	LAMC3	0.0297433	2.84413	Co_Occurence
TCHH	FLG2	0.0320488	3.14447	Co_Occurence
KMT2D	BTG1	0.0326687	2.77642	Co_Occurence
SETD1B	ITPKB	0.0329724	2.40957	Co_Occurence
CEP164	DTX1	0.0337802	2.80654	Co_Occurence
FLG2	DTX1	0.0337802	2.80654	Co_Occurence
MYOM2	SIPA1L3	0.0341254	2.5335	Co_Occurence
FOXO1	FBN3	0.0346223	2.55446	Co_Occurence
MYD88	CD79B	0.0363428	2.97133	Co_Occurence
BTG1	FAM189B	0.037621	2.92531	Co_Occurence
BTG1	MPDZ	0.037621	2.92531	Co_Occurence
B2M	CPEB2	0.0378678	2.55756	Co_Occurence
MAP1A	KMT2C	0.0384186	2.89838	Co_Occurence
TBL1XR1	STAT6	0.0384186	2.89838	Co_Occurence
EPPK1	FBN3	0.0405242	2.44676	Co_Occurence
DTX1	BTG2	0.0432825	2.36855	Co_Occurence
EPPK1	NHSL1	0.044697	2.35182	Co_Occurence
CD79B	ITPKB	0.0448569	2.50029	Co_Occurence
KMT2C	LAMC3	0.0450649	2.7318	Co_Occurence
MPEG1	TLN2	0.0450649	2.7318	Co_Occurence
MYD88	CARD11	0.0455385	0	Mutually_Exclusive
MYD88	DUSP2	0.0455385	0	Mutually_Exclusive
ITPR3	DUSP2	0.0459998	0	Mutually_Exclusive
ANKRD11	NES	0.0483256	0.153091	Mutually_Exclusive
DUSP2	NES	0.0491965	0.161855	Mutually_Exclusive
TLN2	MAP1A	0.0492222	0.154951	Mutually_Exclusive
STAT6	HIST1H1E	0.0515147	2.76643	Co_Occurence
FOXO1	CARD11	0.0541433	2.94643	Co_Occurence
MYD88	STAT6	0.0550267	2.91602	Co_Occurence
TBL1XR1	TNXB	0.0559631	0.288358	Mutually_Exclusive
ZNF646	SCRIB	0.0580989	2.55029	Co_Occurence
BTG2	EPPK1	0.0589692	2.4085	Co_Occurence
PIM1	MTCL1	0.0600977	2.36225	Co_Occurence
PIM1	TBL1XR1	0.0600977	2.36225	Co_Occurence
DTX1	KMT2D	0.0603282	0.396285	Mutually_Exclusive
BTG2	KMT2D	0.0604755	0.456623	Mutually_Exclusive
BTG1	MPEG1	0.062565	2.72369	Co_Occurence
PTPN23	IGSF3	0.0675041	0.245784	Mutually_Exclusive
SETD1B	FLG2	0.0676345	0.342838	Mutually_Exclusive
CARD11	TNXB	0.0677532	2.58046	Co_Occurence
ITPR3	CELSR2	0.0681156	2.62473	Co_Occurence
SPEN	BTG2	0.0688234	2.55479	Co_Occurence
BTG1	IGSF3	0.0719512	2.44963	Co_Occurence
LRP1B	FBN3	0.0728288	0.43493	Mutually_Exclusive
FBN3	SCRIB	0.0772148	2.13368	Co_Occurence
CD79B	ARID1A	0.0775565	2.48578	Co_Occurence
EPPK1	ITPR3	0.0775565	2.48578	Co_Occurence
TMSB4X	TP53	0.0797335	0.388667	Mutually_Exclusive
CD79B	ANKRD11	0.0803435	0.181409	Mutually_Exclusive
MPEG1	MAP1A	0.0804121	0.179088	Mutually_Exclusive
BTG2	SETD1B	0.0806562	1.94367	Co_Occurence
TCHH	CELSR2	0.0807181	2.44177	Co_Occurence
SPEN	FAM189B	0.0807181	2.44177	Co_Occurence
MPEG1	MYO18A	0.0808718	0.170924	Mutually_Exclusive
STAT6	TLN2	0.0808718	0.170924	Mutually_Exclusive
LRP1B	KMT2C	0.0810217	2.2664	Co_Occurence
SPEN	SCRIB	0.0813875	0.166307	Mutually_Exclusive
STAT6	FOXO1	0.0823613	0.187903	Mutually_Exclusive
DUSP2	ITPKB	0.0825238	2.60963	Co_Occurence
ZNF646	MYOM2	0.0827499	2.23507	Co_Occurence
FOXO1	LAMC3	0.0843432	2.55944	Co_Occurence
TNFAIP3	PIM1	0.0846687	0.317447	Mutually_Exclusive
DUSP2	ARID1A	0.0852208	2.88149	Co_Occurence
PTPN23	TP53	0.0858107	2.33672	Co_Occurence
PTPN23	ITPKB	0.0903022	2.41607	Co_Occurence
FLG2	MYOM2	0.0906554	0.341265	Mutually_Exclusive
PTPN23	ARID1A	0.0925377	2.69202	Co_Occurence
PTPN23	CARD11	0.0925377	2.69202	Co_Occurence
SPEN	CARD11	0.0925377	2.69202	Co_Occurence
TCHH	ITPR3	0.0925377	2.69202	Co_Occurence
CPEB2	IGSF3	0.0930839	1.98191	Co_Occurence
HIST1H1E	KMT2D	0.0933161	2.04902	Co_Occurence
TBL1XR1	CD79B	0.0994263	2.27198	Co_Occurence
MTCL1	EPPK1	0.0994263	2.27198	Co_Occurence
MPDZ	LAMC3	0.0998502	2.26634	Co_Occurence
TLN2	LAMC3	0.0998502	2.26634	Co_Occurence
EPPK1	LRP1B	0.100446	2.08746	Co_Occurence
BTG1	ITPKB	0.101974	2.2467	Co_Occurence
TNFAIP3	ARID1A	0.102204	2.52332	Co_Occurence
TNFAIP3	DUSP2	0.102204	2.52332	Co_Occurence
TCHH	PTPN23	0.102755	2.51463	Co_Occurence
MTCL1	SETD1B	0.103998	2.18821	Co_Occurence
HIST1H1E	MPEG1	0.105711	2.203	Co_Occurence
TLN2	TNXB	0.106287	0.393607	Mutually_Exclusive
IGSF3	SIPA1L3	0.106858	0.378303	Mutually_Exclusive
MPEG1	KMT2D	0.108156	2.07773	Co_Occurence
TMSB4X	LRP1B	0.108175	0.396943	Mutually_Exclusive
FOXO1	SCRIB	0.108656	2.17133	Co_Occurence
BTG2	CD79B	0.108715	2.00119	Co_Occurence
ITPR3	IGSF3	0.110059	2.32252	Co_Occurence
DTX1	IGSF3	0.110248	2.07912	Co_Occurence
MTCL1	SCRIB	0.110882	0.294091	Mutually_Exclusive
MYO18A	EPPK1	0.11172	2.14055	Co_Occurence
MAP1A	TP53	0.111862	2.03236	Co_Occurence
MAP1A	ITPKB	0.112706	2.29855	Co_Occurence
MPDZ	HIST1H1E	0.113733	2.27246	Co_Occurence
SIPA1L3	EPPK1	0.114393	2.25709	Co_Occurence
BTG2	PIM1	0.115317	1.83875	Co_Occurence
SPEN	TNFAIP3	0.115433	2.35708	Co_Occurence
TCHH	TNFAIP3	0.115433	2.35708	Co_Occurence
TLN2	NES	0.119483	2.15911	Co_Occurence
HIST1H1E	CD79B	0.120769	2.14048	Co_Occurence
NES	BTG2	0.125731	0.445981	Mutually_Exclusive
CARD11	PIM1	0.128541	0.358065	Mutually_Exclusive
LILRA1	MTCL1	0.128922	0.198829	Mutually_Exclusive
MAP1A	ARID1A	0.129093	0.210108	Mutually_Exclusive
MTCL1	CARD11	0.129093	0.210108	Mutually_Exclusive
MAP1A	DUSP2	0.129093	0.210108	Mutually_Exclusive
MYD88	MPEG1	0.130453	2.21585	Co_Occurence
SPEN	MPEG1	0.130453	2.21585	Co_Occurence
TNXB	MYD88	0.130477	0.360413	Mutually_Exclusive
CELSR2	LILRA1	0.131547	0.189797	Mutually_Exclusive
MAP1A	TNFAIP3	0.132566	2.41329	Co_Occurence
TBL1XR1	TNFAIP3	0.132566	2.41329	Co_Occurence
HIST1H1E	TP53	0.134314	0.453061	Mutually_Exclusive
TMSB4X	ARID1A	0.13445	2.35858	Co_Occurence
TMSB4X	DUSP2	0.13445	2.35858	Co_Occurence
TBL1XR1	MYOM2	0.135027	0.358997	Mutually_Exclusive
STAT6	CPEB2	0.135075	1.99661	Co_Occurence
NHSL1	B2M	0.138573	0.478944	Mutually_Exclusive
CEP164	BTG1	0.138686	2.28009	Co_Occurence
FAM189B	TNFAIP3	0.138686	2.28009	Co_Occurence
MPDZ	TNFAIP3	0.138686	2.28009	Co_Occurence
ANKRD11	SETD1B	0.140361	2.03467	Co_Occurence
FOXO1	BTG2	0.142094	2.0214	Co_Occurence
KMT2D	CARD11	0.144442	0.401987	Mutually_Exclusive
BTG1	EPPK1	0.147555	2.15891	Co_Occurence
TNFAIP3	EPPK1	0.147555	2.15891	Co_Occurence
TP53	KMT2D	0.148952	1.72747	Co_Occurence
KMT2C	FAM189B	0.149556	2.13625	Co_Occurence
KMT2C	MPDZ	0.149556	2.13625	Co_Occurence
KMT2C	MYO18A	0.149556	2.13625	Co_Occurence
ITPR3	DTX1	0.150042	2.13486	Co_Occurence
FOXO1	PIM1	0.153727	0.408876	Mutually_Exclusive
SCRIB	ANKRD11	0.154969	2.08522	Co_Occurence
SIPA1L3	SPEN	0.154969	2.08522	Co_Occurence
SCRIB	TCHH	0.154969	2.08522	Co_Occurence
MTCL1	BTG2	0.156124	1.88523	Co_Occurence
FAM189B	IGSF3	0.159811	0.438867	Mutually_Exclusive
TLN2	IGSF3	0.159811	0.438867	Mutually_Exclusive
MPEG1	EPPK1	0.162062	2.02254	Co_Occurence
ZNF646	MAP1A	0.164555	2.00247	Co_Occurence
LRP1B	PIM1	0.165058	0.531446	Mutually_Exclusive
SPEN	DTX1	0.167562	1.98526	Co_Occurence
SPEN	HIST1H1E	0.167562	1.98526	Co_Occurence
MYD88	B2M	0.168757	0.333542	Mutually_Exclusive
PTPN23	B2M	0.168757	0.333542	Mutually_Exclusive
MYD88	NES	0.168757	0.333542	Mutually_Exclusive
MAP1A	CD79B	0.16944	0.321726	Mutually_Exclusive
MPDZ	CELSR2	0.16953	0.321252	Mutually_Exclusive
MPDZ	FLG2	0.16953	0.321252	Mutually_Exclusive
ZNF646	CEP164	0.170832	0.337133	Mutually_Exclusive
CEP164	EPPK1	0.17204	0.306544	Mutually_Exclusive
MYO18A	PIM1	0.172186	1.82293	Co_Occurence
MPEG1	ITPKB	0.173434	2.09707	Co_Occurence
CELSR2	SETD1B	0.173602	0.462031	Mutually_Exclusive
TLN2	SETD1B	0.173602	0.462031	Mutually_Exclusive
MPDZ	TP53	0.176116	1.88675	Co_Occurence
SIPA1L3	MTCL1	0.17717	2.03993	Co_Occurence
SIPA1L3	ZNF646	0.17717	2.03993	Co_Occurence
SIPA1L3	TNXB	0.177248	0.455613	Mutually_Exclusive
FAM189B	TMSB4X	0.178201	2.02613	Co_Occurence
TMSB4X	TNXB	0.178371	0.478868	Mutually_Exclusive
FOXO1	ITPKB	0.183346	1.96396	Co_Occurence
TBL1XR1	DTX1	0.185988	1.93832	Co_Occurence
CARD11	ARID1A	0.186191	2.11607	Co_Occurence
SPEN	MYOM2	0.187088	1.92895	Co_Occurence
TBL1XR1	KMT2D	0.187393	1.76488	Co_Occurence
SIPA1L3	NHSL1	0.193574	1.72613	Co_Occurence
NES	PIM1	0.194636	0.4964	Mutually_Exclusive
ITPKB	NHSL1	0.196088	1.80906	Co_Occurence
SPEN	LRP1B	0.197179	0.400572	Mutually_Exclusive
DTX1	PIM1	0.197416	0.521151	Mutually_Exclusive
MYD88	CPEB2	0.197813	1.85024	Co_Occurence
MAP1A	NES	0.197873	1.84479	Co_Occurence
PIM1	KMT2D	0.19805	1.62355	Co_Occurence
TNFAIP3	MYOM2	0.201945	0.422291	Mutually_Exclusive
SIPA1L3	CD79B	0.202465	1.81447	Co_Occurence
LILRA1	ANKRD11	0.202949	0.243153	Mutually_Exclusive
MPEG1	CARD11	0.203081	0.231543	Mutually_Exclusive
DUSP2	FBN3	0.203135	1.91873	Co_Occurence
DUSP2	PIM1	0.203135	1.91873	Co_Occurence
FAM189B	B2M	0.203433	0.417872	Mutually_Exclusive
LAMC3	NES	0.203433	0.417872	Mutually_Exclusive
TCHH	BTG1	0.203435	0.23063	Mutually_Exclusive
MYD88	TNFAIP3	0.203435	0.23063	Mutually_Exclusive
ITPR3	MYD88	0.205889	1.98343	Co_Occurence
LILRA1	STAT6	0.207508	0.219148	Mutually_Exclusive
ITPR3	NHSL1	0.20995	1.85064	Co_Occurence
IGSF3	KMT2C	0.212285	1.83809	Co_Occurence
IGSF3	STAT6	0.212285	1.83809	Co_Occurence
TNXB	MYOM2	0.212428	0.53287	Mutually_Exclusive
ITPR3	MTCL1	0.213113	2.11329	Co_Occurence
ITPR3	TBL1XR1	0.213113	2.11329	Co_Occurence
STAT6	BTG1	0.215909	2.07652	Co_Occurence
MPEG1	TNFAIP3	0.215909	2.07652	Co_Occurence
ARID1A	SETD1B	0.218725	1.786	Co_Occurence
LILRA1	SETD1B	0.219982	0.456491	Mutually_Exclusive
ANKRD11	FBN3	0.221779	1.76551	Co_Occurence
LILRA1	PIM1	0.221779	1.76551	Co_Occurence
ARID1A	CEP164	0.222612	2.00126	Co_Occurence
ARID1A	FLG2	0.222612	2.00126	Co_Occurence
ITPR3	LAMC3	0.222612	2.00126	Co_Occurence
ARID1A	MPDZ	0.222612	2.00126	Co_Occurence
DUSP2	MPDZ	0.222612	2.00126	Co_Occurence
DUSP2	MYO18A	0.222612	2.00126	Co_Occurence
ITPR3	MYO18A	0.222612	2.00126	Co_Occurence
CPEB2	ZNF646	0.22505	1.7433	Co_Occurence
MYD88	MAP1A	0.225544	1.97346	Co_Occurence
LILRA1	TBL1XR1	0.225544	1.97346	Co_Occurence
MYOM2	SETD1B	0.225811	0.561881	Mutually_Exclusive
MPEG1	PIM1	0.226374	1.86256	Co_Occurence
DTX1	ITPKB	0.228505	1.72177	Co_Occurence
HIST1H1E	ITPKB	0.228505	1.72177	Co_Occurence
TLN2	CPEB2	0.229235	0.473336	Mutually_Exclusive
FOXO1	LRP1B	0.230014	1.71425	Co_Occurence
IGSF3	CEP164	0.230533	1.83828	Co_Occurence
IGSF3	LAMC3	0.230533	1.83828	Co_Occurence
LRP1B	MYO18A	0.230533	1.83828	Co_Occurence
FAM189B	MYOM2	0.230818	1.70876	Co_Occurence
LAMC3	MYOM2	0.230818	1.70876	Co_Occurence
TLN2	MYOM2	0.230818	1.70876	Co_Occurence
EPPK1	ARID1A	0.234825	1.89891	Co_Occurence
FLG2	BTG2	0.235885	1.76413	Co_Occurence
MAP1A	TNXB	0.23784	1.7408	Co_Occurence
ANKRD11	CELSR2	0.239035	1.86869	Co_Occurence
TNXB	PIM1	0.239516	0.564823	Mutually_Exclusive
IGSF3	TP53	0.240432	1.6325	Co_Occurence
MPEG1	FOXO1	0.243409	1.83942	Co_Occurence
CEP164	FBN3	0.249038	0.49504	Mutually_Exclusive
CELSR2	PIM1	0.249038	0.49504	Mutually_Exclusive
FBN3	TBL1XR1	0.250101	0.52296	Mutually_Exclusive
TNXB	EPPK1	0.250363	0.504054	Mutually_Exclusive
TLN2	NHSL1	0.251372	1.7549	Co_Occurence
SCRIB	IGSF3	0.252514	0.509383	Mutually_Exclusive
LILRA1	SCRIB	0.253107	0.363029	Mutually_Exclusive
TNXB	SETD1B	0.253635	1.53152	Co_Occurence
TCHH	TMSB4X	0.25386	0.379347	Mutually_Exclusive
MPEG1	CEP164	0.254074	0.373027	Mutually_Exclusive
STAT6	FAM189B	0.254074	0.373027	Mutually_Exclusive
STAT6	MYO18A	0.254074	0.373027	Mutually_Exclusive
KMT2C	TLN2	0.254074	0.373027	Mutually_Exclusive
CARD11	SCRIB	0.254122	0.384559	Mutually_Exclusive
CD79B	STAT6	0.255053	0.35604	Mutually_Exclusive
PTPN23	EPPK1	0.255174	1.77279	Co_Occurence
ANKRD11	DTX1	0.255461	0.347795	Mutually_Exclusive
ANKRD11	HIST1H1E	0.255461	0.347795	Mutually_Exclusive
FOXO1	FLG2	0.255664	0.354335	Mutually_Exclusive
ZNF646	TBL1XR1	0.255879	0.35377	Mutually_Exclusive
EPPK1	PIM1	0.255946	1.70494	Co_Occurence
MTCL1	TP53	0.256233	1.68638	Co_Occurence
SETD1B	CEP164	0.256603	1.69036	Co_Occurence
SETD1B	FAM189B	0.256603	1.69036	Co_Occurence
ZNF646	MPEG1	0.256833	0.39137	Mutually_Exclusive
NHSL1	SETD1B	0.259816	1.53131	Co_Occurence
SPEN	B2M	0.260783	1.89294	Co_Occurence
SPEN	ITPKB	0.260783	1.89294	Co_Occurence
CD79B	FOXO1	0.260965	1.90044	Co_Occurence
EPPK1	FOXO1	0.260965	1.90044	Co_Occurence
TBL1XR1	CEP164	0.261679	1.89146	Co_Occurence
MAP1A	FAM189B	0.261679	1.89146	Co_Occurence
MAP1A	LAMC3	0.261679	1.89146	Co_Occurence
ZNF646	LAMC3	0.261679	1.89146	Co_Occurence
MTCL1	MYO18A	0.261679	1.89146	Co_Occurence
ZNF646	TLN2	0.261679	1.89146	Co_Occurence
NES	LRP1B	0.264273	1.64447	Co_Occurence
TNXB	SCRIB	0.265988	1.628	Co_Occurence
TP53	CD79B	0.26734	0.529585	Mutually_Exclusive
PIM1	TMSB4X	0.270293	1.59953	Co_Occurence
MPDZ	CEP164	0.271817	1.78646	Co_Occurence
PIM1	HIST1H1E	0.273141	1.68815	Co_Occurence
DTX1	TNXB	0.27372	0.560551	Mutually_Exclusive
TNFAIP3	B2M	0.274091	1.76666	Co_Occurence
BTG1	NES	0.274091	1.76666	Co_Occurence
TLN2	EPPK1	0.285742	1.69077	Co_Occurence
SETD1B	B2M	0.288854	0.579688	Mutually_Exclusive
DUSP2	LRP1B	0.289842	0.425716	Mutually_Exclusive
CPEB2	LRP1B	0.291996	0.574443	Mutually_Exclusive
KMT2D	SIPA1L3	0.292147	1.5807	Co_Occurence
KMT2C	NES	0.292487	1.65452	Co_Occurence
MAP1A	DTX1	0.293434	0.458761	Mutually_Exclusive
ITPR3	BTG2	0.294106	1.77446	Co_Occurence
MTCL1	B2M	0.294244	0.439371	Mutually_Exclusive
MTCL1	ITPKB	0.294244	0.439371	Mutually_Exclusive
TBL1XR1	ITPKB	0.294244	0.439371	Mutually_Exclusive
MTCL1	NES	0.294244	0.439371	Mutually_Exclusive
MYOM2	IGSF3	0.295168	0.599496	Mutually_Exclusive
MYOM2	LRP1B	0.295168	0.599496	Mutually_Exclusive
HIST1H1E	CELSR2	0.295205	0.436354	Mutually_Exclusive
DTX1	FAM189B	0.295205	0.436354	Mutually_Exclusive
HIST1H1E	TLN2	0.295205	0.436354	Mutually_Exclusive
TMSB4X	CELSR2	0.29612	0.477408	Mutually_Exclusive
SCRIB	TBL1XR1	0.296384	0.479531	Mutually_Exclusive
MPDZ	B2M	0.300587	1.73729	Co_Occurence
MYO18A	B2M	0.300587	1.73729	Co_Occurence
FLG2	ITPKB	0.300587	1.73729	Co_Occurence
LAMC3	ITPKB	0.300587	1.73729	Co_Occurence
FAM189B	NES	0.300587	1.73729	Co_Occurence
BTG1	CPEB2	0.30071	1.71937	Co_Occurence
KMT2D	ITPKB	0.300732	0.579243	Mutually_Exclusive
PTPN23	LRP1B	0.30148	1.70686	Co_Occurence
HIST1H1E	EPPK1	0.301958	1.72361	Co_Occurence
ITPR3	TNXB	0.309469	1.64525	Co_Occurence
BTG2	PTPN23	0.310407	1.64154	Co_Occurence
BTG2	TCHH	0.310407	1.64154	Co_Occurence
DTX1	TMSB4X	0.313337	1.63091	Co_Occurence
PIM1	ITPR3	0.316023	0.520396	Mutually_Exclusive
KMT2C	CPEB2	0.31722	1.60399	Co_Occurence
TCHH	PIM1	0.317436	0.48813	Mutually_Exclusive
DUSP2	ANKRD11	0.319594	0.256867	Mutually_Exclusive
IGSF3	NHSL1	0.320428	0.616067	Mutually_Exclusive
LRP1B	TNFAIP3	0.320456	1.58599	Co_Occurence
TCHH	NHSL1	0.320545	1.7025	Co_Occurence
MPEG1	LRP1B	0.32099	0.516669	Mutually_Exclusive
CPEB2	SETD1B	0.323158	1.46231	Co_Occurence
BTG2	NHSL1	0.323593	1.52364	Co_Occurence
CELSR2	MYOM2	0.325691	0.492085	Mutually_Exclusive
B2M	SCRIB	0.325706	0.522921	Mutually_Exclusive
NES	SCRIB	0.325706	0.522921	Mutually_Exclusive
DTX1	NES	0.326519	0.499414	Mutually_Exclusive
TNFAIP3	FBN3	0.328229	1.63249	Co_Occurence
HIST1H1E	SCRIB	0.328934	1.54618	Co_Occurence
PTPN23	KMT2D	0.339547	1.6554	Co_Occurence
STAT6	DUSP2	0.340816	1.75756	Co_Occurence
MYD88	BTG1	0.34222	1.74737	Co_Occurence
ANKRD11	TNFAIP3	0.34222	1.74737	Co_Occurence
LILRA1	TNFAIP3	0.34222	1.74737	Co_Occurence
LILRA1	TP53	0.34317	0.582046	Mutually_Exclusive
NHSL1	KMT2C	0.343953	0.567298	Mutually_Exclusive
NHSL1	STAT6	0.343953	0.567298	Mutually_Exclusive
KMT2C	TP53	0.346681	1.6116	Co_Occurence
MPEG1	FBN3	0.347429	1.5161	Co_Occurence
STAT6	PIM1	0.347429	1.5161	Co_Occurence
MYOM2	TMSB4X	0.348258	1.51795	Co_Occurence
SETD1B	FOXO1	0.348534	1.6068	Co_Occurence
TLN2	BTG2	0.348958	0.57172	Mutually_Exclusive
TNXB	FAM189B	0.349494	1.62864	Co_Occurence
TNXB	MYO18A	0.349494	1.62864	Co_Occurence
IGSF3	FLG2	0.350343	1.50578	Co_Occurence
IGSF3	MPDZ	0.350343	1.50578	Co_Occurence
LRP1B	MPDZ	0.350343	1.50578	Co_Occurence
SETD1B	TP53	0.353652	0.668289	Mutually_Exclusive
TNXB	KMT2D	0.3539	0.680153	Mutually_Exclusive
NHSL1	MTCL1	0.355072	1.55351	Co_Occurence
ITPR3	FOXO1	0.355906	1.66074	Co_Occurence
ANKRD11	STAT6	0.358361	1.64701	Co_Occurence
FLG2	FBN3	0.362278	1.50826	Co_Occurence
FOXO1	TP53	0.363086	1.49608	Co_Occurence
TBL1XR1	SETD1B	0.363478	1.49759	Co_Occurence
SETD1B	MPDZ	0.366922	0.599171	Mutually_Exclusive
CEP164	TP53	0.368146	1.57152	Co_Occurence
BTG2	SCRIB	0.370446	1.46949	Co_Occurence
BTG2	SIPA1L3	0.370446	1.46949	Co_Occurence
FLG2	NHSL1	0.370735	0.620337	Mutually_Exclusive
ARID1A	CELSR2	0.372407	0.440265	Mutually_Exclusive
CARD11	CELSR2	0.372407	0.440265	Mutually_Exclusive
ARID1A	MYO18A	0.372407	0.440265	Mutually_Exclusive
PTPN23	MTCL1	0.372447	0.436087	Mutually_Exclusive
MYD88	ZNF646	0.372447	0.436087	Mutually_Exclusive
LILRA1	CEP164	0.372629	0.415725	Mutually_Exclusive
TCHH	CEP164	0.372629	0.415725	Mutually_Exclusive
ANKRD11	FLG2	0.372629	0.415725	Mutually_Exclusive
SPEN	FLG2	0.372629	0.415725	Mutually_Exclusive
LILRA1	LAMC3	0.372629	0.415725	Mutually_Exclusive
NHSL1	TMSB4X	0.372922	1.5395	Co_Occurence
MTCL1	TNFAIP3	0.373367	0.412713	Mutually_Exclusive
ITPR3	MAP1A	0.373514	1.5726	Co_Occurence
TMSB4X	CARD11	0.374138	0.401811	Mutually_Exclusive
HIST1H1E	LRP1B	0.375067	1.44809	Co_Occurence
PIM1	SCRIB	0.377244	1.50454	Co_Occurence
FLG2	BTG1	0.377799	1.75059	Co_Occurence
FLG2	TNFAIP3	0.377799	1.75059	Co_Occurence
MPEG1	MTCL1	0.378838	1.73754	Co_Occurence
MTCL1	KMT2D	0.379157	1.46733	Co_Occurence
TMSB4X	SETD1B	0.379356	1.48269	Co_Occurence
ITPR3	SCRIB	0.379531	1.71845	Co_Occurence
ARID1A	SIPA1L3	0.379531	1.71845	Co_Occurence
SPEN	TMSB4X	0.382873	1.68503	Co_Occurence
BTG1	CD79B	0.38559	1.6608	Co_Occurence
TNXB	ITPKB	0.385954	1.45102	Co_Occurence
STAT6	LAMC3	0.387499	1.64503	Co_Occurence
MPEG1	MPDZ	0.387499	1.64503	Co_Occurence
STAT6	MPDZ	0.387499	1.64503	Co_Occurence
DUSP2	DTX1	0.387683	1.63863	Co_Occurence
ITPR3	HIST1H1E	0.387683	1.63863	Co_Occurence
FOXO1	MTCL1	0.388482	1.63725	Co_Occurence
FOXO1	ZNF646	0.388482	1.63725	Co_Occurence
NHSL1	HIST1H1E	0.388639	0.631692	Mutually_Exclusive
NES	FBN3	0.388982	0.623017	Mutually_Exclusive
MYD88	SCRIB	0.392479	1.60419	Co_Occurence
PTPN23	SCRIB	0.392479	1.60419	Co_Occurence
CARD11	B2M	0.398373	1.56466	Co_Occurence
MPEG1	CD79B	0.399431	1.56046	Co_Occurence
STAT6	EPPK1	0.399431	1.56046	Co_Occurence
FOXO1	MPDZ	0.401264	1.5499	Co_Occurence
FOXO1	MYO18A	0.401264	1.5499	Co_Occurence
LILRA1	HIST1H1E	0.404736	1.52951	Co_Occurence
SIPA1L3	TNFAIP3	0.410106	1.50252	Co_Occurence
CPEB2	BTG2	0.411144	0.677079	Mutually_Exclusive
TMSB4X	KMT2C	0.414288	1.48289	Co_Occurence
TMSB4X	MPEG1	0.414288	1.48289	Co_Occurence
KMT2C	DTX1	0.414772	0.509664	Mutually_Exclusive
MPEG1	DTX1	0.414772	0.509664	Mutually_Exclusive
CEP164	CELSR2	0.415864	0.525007	Mutually_Exclusive
LAMC3	CELSR2	0.415864	0.525007	Mutually_Exclusive
LAMC3	FAM189B	0.415864	0.525007	Mutually_Exclusive
MYO18A	FAM189B	0.415864	0.525007	Mutually_Exclusive
TLN2	FAM189B	0.415864	0.525007	Mutually_Exclusive
SCRIB	MPEG1	0.415873	0.532643	Mutually_Exclusive
SIPA1L3	STAT6	0.415873	0.532643	Mutually_Exclusive
ANKRD11	B2M	0.416973	0.546782	Mutually_Exclusive
LILRA1	ITPKB	0.416973	0.546782	Mutually_Exclusive
MYD88	ITPKB	0.416973	0.546782	Mutually_Exclusive
PTPN23	NES	0.416973	0.546782	Mutually_Exclusive
SPEN	NES	0.416973	0.546782	Mutually_Exclusive
MTCL1	CEP164	0.418596	1.46377	Co_Occurence
MTCL1	FAM189B	0.418596	1.46377	Co_Occurence
TBL1XR1	FLG2	0.418596	1.46377	Co_Occurence
TBL1XR1	LAMC3	0.418596	1.46377	Co_Occurence
MAP1A	MPDZ	0.418596	1.46377	Co_Occurence
MTCL1	MPDZ	0.418596	1.46377	Co_Occurence
TBL1XR1	MPDZ	0.418596	1.46377	Co_Occurence
MTCL1	TLN2	0.418596	1.46377	Co_Occurence
MAP1A	SCRIB	0.420121	1.61346	Co_Occurence
TLN2	TMSB4X	0.42101	1.60351	Co_Occurence
MAP1A	HIST1H1E	0.427637	1.53554	Co_Occurence
MTCL1	HIST1H1E	0.427637	1.53554	Co_Occurence
TBL1XR1	HIST1H1E	0.427637	1.53554	Co_Occurence
ZNF646	HIST1H1E	0.427637	1.53554	Co_Occurence
MYD88	MYOM2	0.428239	1.51992	Co_Occurence
SCRIB	CELSR2	0.429308	1.52344	Co_Occurence
SIPA1L3	FAM189B	0.429308	1.52344	Co_Occurence
SCRIB	LAMC3	0.429308	1.52344	Co_Occurence
SCRIB	MYO18A	0.429308	1.52344	Co_Occurence
SIPA1L3	MYO18A	0.429308	1.52344	Co_Occurence
SIPA1L3	TLN2	0.429308	1.52344	Co_Occurence
EPPK1	TMSB4X	0.430167	1.51746	Co_Occurence
LILRA1	CPEB2	0.43812	1.45922	Co_Occurence
PTPN23	CPEB2	0.43812	1.45922	Co_Occurence
LRP1B	ARID1A	0.439225	1.45131	Co_Occurence
LRP1B	CARD11	0.439225	1.45131	Co_Occurence
LRP1B	ITPR3	0.439225	1.45131	Co_Occurence
HIST1H1E	CEP164	0.441006	1.44973	Co_Occurence
DTX1	LAMC3	0.441006	1.44973	Co_Occurence
HIST1H1E	LAMC3	0.441006	1.44973	Co_Occurence
IGSF3	LILRA1	0.443164	0.58213	Mutually_Exclusive
LRP1B	LILRA1	0.443164	0.58213	Mutually_Exclusive
IGSF3	SPEN	0.443164	0.58213	Mutually_Exclusive
NHSL1	FBN3	0.444403	0.699914	Mutually_Exclusive
LRP1B	BTG1	0.445219	0.547769	Mutually_Exclusive
MPEG1	MYOM2	0.445581	0.578792	Mutually_Exclusive
FBN3	CARD11	0.446002	1.52952	Co_Occurence
PIM1	FBN3	0.447682	1.32442	Co_Occurence
NES	CD79B	0.44816	0.575554	Mutually_Exclusive
BTG1	BTG2	0.448958	1.52512	Co_Occurence
TNFAIP3	BTG2	0.448958	1.52512	Co_Occurence
B2M	CELSR2	0.450498	0.605147	Mutually_Exclusive
ITPKB	CELSR2	0.450498	0.605147	Mutually_Exclusive
MPEG1	IGSF3	0.454487	1.47922	Co_Occurence
TP53	FBN3	0.455124	0.725865	Mutually_Exclusive
MAP1A	MYOM2	0.456817	1.46992	Co_Occurence
ITPKB	SIPA1L3	0.457736	1.471	Co_Occurence
CARD11	SETD1B	0.459806	1.42528	Co_Occurence
DUSP2	SETD1B	0.459806	1.42528	Co_Occurence
BTG1	TNXB	0.463527	1.41346	Co_Occurence
TCHH	TP53	0.464857	1.5323	Co_Occurence
NHSL1	LILRA1	0.467825	0.643173	Mutually_Exclusive
MPEG1	TNXB	0.469259	0.629874	Mutually_Exclusive
FOXO1	IGSF3	0.47017	1.38425	Co_Occurence
EPPK1	CPEB2	0.473098	0.608334	Mutually_Exclusive
CPEB2	FLG2	0.473983	0.641018	Mutually_Exclusive
ITPKB	B2M	0.476354	0.645747	Mutually_Exclusive
NES	ITPKB	0.476354	0.645747	Mutually_Exclusive
TNFAIP3	TP53	0.477006	1.41634	Co_Occurence
CELSR2	BTG2	0.477499	1.44625	Co_Occurence
LAMC3	BTG2	0.477499	1.44625	Co_Occurence
TMSB4X	CPEB2	0.478001	1.45355	Co_Occurence
MPEG1	SETD1B	0.479035	1.41032	Co_Occurence
MPEG1	TP53	0.487673	0.669039	Mutually_Exclusive
STAT6	TP53	0.487673	0.669039	Mutually_Exclusive
ZNF646	SETD1B	0.489302	0.634329	Mutually_Exclusive
MAP1A	NHSL1	0.489764	0.656661	Mutually_Exclusive
TBL1XR1	NHSL1	0.489764	0.656661	Mutually_Exclusive
PIM1	FAM189B	0.490773	0.642558	Mutually_Exclusive
MYOM2	HIST1H1E	0.490937	1.36009	Co_Occurence
KMT2C	KMT2D	0.491671	1.40605	Co_Occurence
LAMC3	NHSL1	0.492259	1.45292	Co_Occurence
CD79B	TNXB	0.492271	0.653787	Mutually_Exclusive
FBN3	ZNF646	0.49284	0.680104	Mutually_Exclusive
TNXB	LAMC3	0.494041	1.33735	Co_Occurence
HIST1H1E	IGSF3	0.495958	0.628057	Mutually_Exclusive
MYOM2	ITPKB	0.496706	0.675153	Mutually_Exclusive
DTX1	CPEB2	0.496985	0.679849	Mutually_Exclusive
DUSP2	CARD11	0.505802	1.50194	Co_Occurence
LAMC3	TP53	0.509229	0.706879	Mutually_Exclusive
EPPK1	SETD1B	0.510643	1.31353	Co_Occurence
KMT2D	MPDZ	0.511076	1.36667	Co_Occurence
SETD1B	SIPA1L3	0.512127	1.39432	Co_Occurence
NHSL1	DTX1	0.515539	1.36501	Co_Occurence
ARID1A	LILRA1	0.52177	1.41189	Co_Occurence
DUSP2	PTPN23	0.52177	1.41189	Co_Occurence
ARID1A	SPEN	0.52177	1.41189	Co_Occurence
ARID1A	TCHH	0.52177	1.41189	Co_Occurence
CARD11	TCHH	0.52177	1.41189	Co_Occurence
DTX1	TP53	0.523769	0.699897	Mutually_Exclusive
NES	SETD1B	0.525847	0.713433	Mutually_Exclusive
ITPKB	TP53	0.526914	1.36573	Co_Occurence
KMT2D	SCRIB	0.527528	1.33582	Co_Occurence
DUSP2	KMT2C	0.53241	0.510444	Mutually_Exclusive
CARD11	STAT6	0.53241	0.510444	Mutually_Exclusive
ANKRD11	BTG1	0.532515	0.508243	Mutually_Exclusive
PTPN23	BTG1	0.532515	0.508243	Mutually_Exclusive
MYD88	LILRA1	0.534645	0.536923	Mutually_Exclusive
PTPN23	LILRA1	0.534645	0.536923	Mutually_Exclusive
TCHH	LILRA1	0.534645	0.536923	Mutually_Exclusive
SPEN	MYD88	0.534645	0.536923	Mutually_Exclusive
TCHH	MYD88	0.534645	0.536923	Mutually_Exclusive
CARD11	BTG1	0.534738	0.538138	Mutually_Exclusive
ITPR3	TNFAIP3	0.534738	0.538138	Mutually_Exclusive
LILRA1	FOXO1	0.538045	1.55609	Co_Occurence
PTPN23	FOXO1	0.538045	1.55609	Co_Occurence
BTG1	KMT2C	0.538696	1.54796	Co_Occurence
TNFAIP3	KMT2C	0.538696	1.54796	Co_Occurence
CARD11	CEP164	0.543089	1.49208	Co_Occurence
ARID1A	FAM189B	0.543089	1.49208	Co_Occurence
CARD11	FAM189B	0.543089	1.49208	Co_Occurence
ITPR3	FAM189B	0.543089	1.49208	Co_Occurence
CARD11	FLG2	0.543089	1.49208	Co_Occurence
DUSP2	FLG2	0.543089	1.49208	Co_Occurence
PTPN23	MAP1A	0.545197	1.47338	Co_Occurence
SPEN	MAP1A	0.545197	1.47338	Co_Occurence
TCHH	MAP1A	0.545197	1.47338	Co_Occurence
SPEN	ZNF646	0.545197	1.47338	Co_Occurence
TCHH	ZNF646	0.545197	1.47338	Co_Occurence
BTG1	FOXO1	0.546513	1.46238	Co_Occurence
TNFAIP3	FOXO1	0.546513	1.46238	Co_Occurence
MPEG1	KMT2C	0.54696	1.45875	Co_Occurence
STAT6	KMT2C	0.54696	1.45875	Co_Occurence
CD79B	ITPR3	0.551779	1.41823	Co_Occurence
BTG2	FBN3	0.551995	0.730544	Mutually_Exclusive
LRP1B	SETD1B	0.553102	1.32447	Co_Occurence
MYD88	CEP164	0.554893	1.39782	Co_Occurence
PTPN23	CEP164	0.554893	1.39782	Co_Occurence
SPEN	CEP164	0.554893	1.39782	Co_Occurence
LILRA1	FLG2	0.554893	1.39782	Co_Occurence
MYD88	LAMC3	0.554893	1.39782	Co_Occurence
PTPN23	LAMC3	0.554893	1.39782	Co_Occurence
PTPN23	MPDZ	0.554893	1.39782	Co_Occurence
SPEN	MPDZ	0.554893	1.39782	Co_Occurence
LILRA1	MYO18A	0.554893	1.39782	Co_Occurence
PTPN23	MYO18A	0.554893	1.39782	Co_Occurence
SPEN	MYO18A	0.554893	1.39782	Co_Occurence
TCHH	MYO18A	0.554893	1.39782	Co_Occurence
BTG1	MAP1A	0.557041	1.38454	Co_Occurence
BTG1	MTCL1	0.557041	1.38454	Co_Occurence
CELSR2	BTG1	0.569932	1.31342	Co_Occurence
CELSR2	TNFAIP3	0.569932	1.31342	Co_Occurence
LAMC3	TNFAIP3	0.569932	1.31342	Co_Occurence
KMT2D	IGSF3	0.570234	0.779506	Mutually_Exclusive
KMT2D	LRP1B	0.570234	0.779506	Mutually_Exclusive
NES	CARD11	0.571232	0.580673	Mutually_Exclusive
B2M	ITPR3	0.571232	0.580673	Mutually_Exclusive
ITPKB	ITPR3	0.571232	0.580673	Mutually_Exclusive
NES	ITPR3	0.571232	0.580673	Mutually_Exclusive
CARD11	HIST1H1E	0.571726	0.60602	Mutually_Exclusive
STAT6	MAP1A	0.571829	1.30453	Co_Occurence
KMT2C	MTCL1	0.571829	1.30453	Co_Occurence
MPEG1	TBL1XR1	0.571829	1.30453	Co_Occurence
KMT2C	ZNF646	0.571829	1.30453	Co_Occurence
LILRA1	SIPA1L3	0.571956	0.596328	Mutually_Exclusive
TP53	PIM1	0.57219	1.2842	Co_Occurence
MYD88	DTX1	0.572544	0.570707	Mutually_Exclusive
PTPN23	DTX1	0.572544	0.570707	Mutually_Exclusive
KMT2C	CD79B	0.572846	0.583878	Mutually_Exclusive
SETD1B	FBN3	0.572925	0.785467	Mutually_Exclusive
FOXO1	FAM189B	0.57317	0.580846	Mutually_Exclusive
FOXO1	TLN2	0.57317	0.580846	Mutually_Exclusive
TBL1XR1	MTCL1	0.573287	0.579843	Mutually_Exclusive
FOXO1	MAP1A	0.57349	0.610339	Mutually_Exclusive
FOXO1	TBL1XR1	0.57349	0.610339	Mutually_Exclusive
STAT6	FLG2	0.573515	0.612547	Mutually_Exclusive
TNFAIP3	CD79B	0.573622	0.617013	Mutually_Exclusive
ANKRD11	TMSB4X	0.573928	0.623834	Mutually_Exclusive
LILRA1	TMSB4X	0.573928	0.623834	Mutually_Exclusive
CARD11	SIPA1L3	0.574615	0.633168	Mutually_Exclusive
ITPR3	SIPA1L3	0.574615	0.633168	Mutually_Exclusive
TMSB4X	STAT6	0.575099	0.557318	Mutually_Exclusive
TCHH	ITPKB	0.575562	1.46033	Co_Occurence
LILRA1	NES	0.575562	1.46033	Co_Occurence
TBL1XR1	CELSR2	0.57644	0.55177	Mutually_Exclusive
TBL1XR1	MYO18A	0.57644	0.55177	Mutually_Exclusive
DTX1	BTG1	0.577985	1.43244	Co_Occurence
HIST1H1E	TNFAIP3	0.577985	1.43244	Co_Occurence
TMSB4X	FOXO1	0.581684	1.39688	Co_Occurence
FLG2	CEP164	0.583031	1.38542	Co_Occurence
MPDZ	FAM189B	0.583031	1.38542	Co_Occurence
MYO18A	MPDZ	0.583031	1.38542	Co_Occurence
TNFAIP3	ITPKB	0.584446	1.36753	Co_Occurence
MAP1A	TMSB4X	0.591735	1.31902	Co_Occurence
EPPK1	CELSR2	0.592606	1.31384	Co_Occurence
CD79B	FLG2	0.592606	1.31384	Co_Occurence
CD79B	LAMC3	0.592606	1.31384	Co_Occurence
EPPK1	LAMC3	0.592606	1.31384	Co_Occurence
EPPK1	MPDZ	0.592606	1.31384	Co_Occurence
B2M	KMT2C	0.597293	1.28445	Co_Occurence
NES	MPEG1	0.597293	1.28445	Co_Occurence
ITPKB	STAT6	0.597293	1.28445	Co_Occurence
IGSF3	ARID1A	0.598313	0.620293	Mutually_Exclusive
IGSF3	DUSP2	0.598313	0.620293	Mutually_Exclusive
CPEB2	DUSP2	0.598923	0.668207	Mutually_Exclusive
ANKRD11	MYOM2	0.599087	0.651741	Mutually_Exclusive
SPEN	CPEB2	0.599323	0.627217	Mutually_Exclusive
MYOM2	DUSP2	0.600361	1.26372	Co_Occurence
DTX1	FOXO1	0.600724	1.26727	Co_Occurence
BTG1	MYOM2	0.601653	0.61345	Mutually_Exclusive
MAP1A	B2M	0.602023	0.637302	Mutually_Exclusive
ZNF646	DTX1	0.602363	0.666131	Mutually_Exclusive
SIPA1L3	CELSR2	0.602389	0.662041	Mutually_Exclusive
SCRIB	CEP164	0.602389	0.662041	Mutually_Exclusive
SIPA1L3	CEP164	0.602389	0.662041	Mutually_Exclusive
FOXO1	NES	0.602439	0.672361	Mutually_Exclusive
CELSR2	DTX1	0.602573	0.632584	Mutually_Exclusive
MAP1A	SIPA1L3	0.603251	1.25528	Co_Occurence
TMSB4X	FLG2	0.604797	1.2482	Co_Occurence
TMSB4X	MPDZ	0.604797	1.2482	Co_Occurence
B2M	FLG2	0.605658	1.38166	Co_Occurence
ITPKB	MPDZ	0.605658	1.38166	Co_Occurence
NES	MPDZ	0.605658	1.38166	Co_Occurence
EPPK1	DTX1	0.606549	1.37168	Co_Occurence
STAT6	MYOM2	0.609353	1.32729	Co_Occurence
ITPKB	EPPK1	0.613005	1.30715	Co_Occurence
NHSL1	ARID1A	0.61659	0.687776	Mutually_Exclusive
TCHH	FBN3	0.618427	0.665527	Mutually_Exclusive
PTPN23	PIM1	0.618427	0.665527	Mutually_Exclusive
TNFAIP3	TNXB	0.619941	0.669571	Mutually_Exclusive
NHSL1	ANKRD11	0.620187	1.36478	Co_Occurence
NHSL1	MYD88	0.620187	1.36478	Co_Occurence
TP53	CARD11	0.620996	1.33092	Co_Occurence
TP53	ITPR3	0.620996	1.33092	Co_Occurence
KMT2C	BTG2	0.621095	0.677204	Mutually_Exclusive
MYOM2	FOXO1	0.621554	1.24614	Co_Occurence
MAP1A	CPEB2	0.623062	0.67666	Mutually_Exclusive
MTCL1	MYOM2	0.623481	0.703915	Mutually_Exclusive
PTPN23	SETD1B	0.623632	1.31769	Co_Occurence
SPEN	SETD1B	0.623632	1.31769	Co_Occurence
TMSB4X	B2M	0.623657	1.23911	Co_Occurence
HIST1H1E	SIPA1L3	0.624475	1.235	Co_Occurence
B2M	DTX1	0.625017	0.676127	Mutually_Exclusive
BTG1	PIM1	0.62523	1.3135	Co_Occurence
KMT2C	TNXB	0.625845	1.31793	Co_Occurence
STAT6	TNXB	0.625845	1.31793	Co_Occurence
CPEB2	MPDZ	0.627246	1.32659	Co_Occurence
MAP1A	IGSF3	0.629101	1.29925	Co_Occurence
MTCL1	LRP1B	0.629101	1.29925	Co_Occurence
KMT2D	DUSP2	0.630264	0.720155	Mutually_Exclusive
KMT2D	LILRA1	0.633586	1.34028	Co_Occurence
ZNF646	BTG2	0.635301	1.24903	Co_Occurence
FOXO1	TNXB	0.637222	1.23287	Co_Occurence
IGSF3	CELSR2	0.639977	1.22262	Co_Occurence
LRP1B	CEP164	0.639977	1.22262	Co_Occurence
LRP1B	FAM189B	0.639977	1.22262	Co_Occurence
IGSF3	EPPK1	0.641032	0.731781	Mutually_Exclusive
SCRIB	CPEB2	0.641769	0.714137	Mutually_Exclusive
SIPA1L3	CPEB2	0.641769	0.714137	Mutually_Exclusive
DTX1	MYOM2	0.64228	0.708161	Mutually_Exclusive
SIPA1L3	LRP1B	0.647501	1.26376	Co_Occurence
STAT6	KMT2D	0.647619	0.74599	Mutually_Exclusive
PIM1	CEP164	0.648632	1.24007	Co_Occurence
PIM1	TLN2	0.648632	1.24007	Co_Occurence
FOXO1	KMT2D	0.650338	1.30456	Co_Occurence
SETD1B	LAMC3	0.65298	0.75736	Mutually_Exclusive
CELSR2	TP53	0.65319	1.30329	Co_Occurence
NHSL1	CD79B	0.653341	0.741097	Mutually_Exclusive
CD79B	FBN3	0.65491	0.768124	Mutually_Exclusive
MYO18A	NHSL1	0.655526	1.19529	Co_Occurence
B2M	IGSF3	0.656484	0.753545	Mutually_Exclusive
B2M	LRP1B	0.656484	0.753545	Mutually_Exclusive
ITPKB	LRP1B	0.656484	0.753545	Mutually_Exclusive
SIPA1L3	FBN3	0.659018	1.25475	Co_Occurence
KMT2D	FAM189B	0.661992	0.766445	Mutually_Exclusive
KMT2D	LAMC3	0.661992	0.766445	Mutually_Exclusive
KMT2D	MYO18A	0.661992	0.766445	Mutually_Exclusive
KMT2D	TLN2	0.661992	0.766445	Mutually_Exclusive
CD79B	KMT2D	0.664256	1.27704	Co_Occurence
SCRIB	NHSL1	0.664297	1.2083	Co_Occurence
NES	TNXB	0.66455	1.21331	Co_Occurence
SIPA1L3	TP53	0.665847	0.738399	Mutually_Exclusive
B2M	PIM1	0.667382	0.767536	Mutually_Exclusive
NES	NHSL1	0.667634	0.739792	Mutually_Exclusive
CPEB2	TNXB	0.67975	0.755556	Mutually_Exclusive
MYOM2	NHSL1	0.687423	1.17243	Co_Occurence
CPEB2	NHSL1	0.6878	0.802561	Mutually_Exclusive
PIM1	IGSF3	0.688897	1.2364	Co_Occurence
CPEB2	PIM1	0.68919	1.16228	Co_Occurence
LRP1B	NHSL1	0.692759	1.18672	Co_Occurence
TNXB	FBN3	0.695733	0.791598	Mutually_Exclusive
LRP1B	TP53	0.696011	1.2227	Co_Occurence
FBN3	KMT2D	0.712952	0.832187	Mutually_Exclusive
ITPR3	ARID1A	0.740919	0.601662	Mutually_Exclusive
ARID1A	ANKRD11	0.742492	0.568393	Mutually_Exclusive
ITPR3	LILRA1	0.742492	0.568393	Mutually_Exclusive
ARID1A	MYD88	0.742492	0.568393	Mutually_Exclusive
DUSP2	SPEN	0.742492	0.568393	Mutually_Exclusive
DUSP2	BTG1	0.745932	1.33079	Co_Occurence
MYD88	ANKRD11	0.74617	1.32713	Co_Occurence
PTPN23	ANKRD11	0.74617	1.32713	Co_Occurence
SPEN	ANKRD11	0.74617	1.32713	Co_Occurence
TCHH	ANKRD11	0.74617	1.32713	Co_Occurence
SPEN	LILRA1	0.74617	1.32713	Co_Occurence
SPEN	PTPN23	0.74617	1.32713	Co_Occurence
KMT2C	ARID1A	0.751037	1.25736	Co_Occurence
MPEG1	ARID1A	0.751037	1.25736	Co_Occurence
KMT2C	CARD11	0.751037	1.25736	Co_Occurence
KMT2C	ITPR3	0.751037	1.25736	Co_Occurence
SPEN	BTG1	0.751649	1.25079	Co_Occurence
PTPN23	TNFAIP3	0.751649	1.25079	Co_Occurence
DUSP2	FOXO1	0.757595	1.19059	Co_Occurence
ANKRD11	KMT2C	0.758684	1.1817	Co_Occurence
SPEN	KMT2C	0.758684	1.1817	Co_Occurence
TCHH	KMT2C	0.758684	1.1817	Co_Occurence
LILRA1	MPEG1	0.758684	1.1817	Co_Occurence
PTPN23	MPEG1	0.758684	1.1817	Co_Occurence
SPEN	STAT6	0.758684	1.1817	Co_Occurence
ARID1A	ZNF646	0.765393	1.12958	Co_Occurence
CARD11	ZNF646	0.765393	1.12958	Co_Occurence
DUSP2	ZNF646	0.765393	1.12958	Co_Occurence
ANKRD11	FOXO1	0.767031	1.11884	Co_Occurence
TCHH	FOXO1	0.767031	1.11884	Co_Occurence
CD79B	DUSP2	0.767902	0.693768	Mutually_Exclusive
MYD88	CELSR2	0.768173	0.685487	Mutually_Exclusive
ANKRD11	CEP164	0.768173	0.685487	Mutually_Exclusive
ANKRD11	FAM189B	0.768173	0.685487	Mutually_Exclusive
LILRA1	FAM189B	0.768173	0.685487	Mutually_Exclusive
PTPN23	FAM189B	0.768173	0.685487	Mutually_Exclusive
MYD88	FLG2	0.768173	0.685487	Mutually_Exclusive
ANKRD11	MPDZ	0.768173	0.685487	Mutually_Exclusive
MYD88	MYO18A	0.768173	0.685487	Mutually_Exclusive
BTG1	TBL1XR1	0.768411	0.680075	Mutually_Exclusive
TNFAIP3	ZNF646	0.768411	0.680075	Mutually_Exclusive
LILRA1	MAP1A	0.768744	0.720118	Mutually_Exclusive
TCHH	MTCL1	0.768744	0.720118	Mutually_Exclusive
ANKRD11	TBL1XR1	0.768744	0.720118	Mutually_Exclusive
PTPN23	TBL1XR1	0.768744	0.720118	Mutually_Exclusive
SPEN	TBL1XR1	0.768744	0.720118	Mutually_Exclusive
TCHH	TBL1XR1	0.768744	0.720118	Mutually_Exclusive
ANKRD11	ZNF646	0.768744	0.720118	Mutually_Exclusive
LILRA1	ZNF646	0.768744	0.720118	Mutually_Exclusive
PTPN23	ZNF646	0.768744	0.720118	Mutually_Exclusive
DUSP2	CEP164	0.768868	0.727657	Mutually_Exclusive
ITPR3	MPDZ	0.768868	0.727657	Mutually_Exclusive
CARD11	MYO18A	0.768868	0.727657	Mutually_Exclusive
ARID1A	TLN2	0.768868	0.727657	Mutually_Exclusive
ITPR3	TLN2	0.768868	0.727657	Mutually_Exclusive
LILRA1	CD79B	0.769211	0.653449	Mutually_Exclusive
PTPN23	CD79B	0.769211	0.653449	Mutually_Exclusive
TCHH	EPPK1	0.769211	0.653449	Mutually_Exclusive
MYO18A	BTG1	0.769841	0.647257	Mutually_Exclusive
TLN2	TNFAIP3	0.769841	0.647257	Mutually_Exclusive
SCRIB	DUSP2	0.770389	1.28745	Co_Occurence
PTPN23	TMSB4X	0.771747	1.26472	Co_Occurence
CARD11	DTX1	0.773644	1.2293	Co_Occurence
KMT2C	CELSR2	0.773653	1.23741	Co_Occurence
MPEG1	CELSR2	0.773653	1.23741	Co_Occurence
STAT6	CELSR2	0.773653	1.23741	Co_Occurence
STAT6	CEP164	0.773653	1.23741	Co_Occurence
SIPA1L3	ANKRD11	0.775654	1.20583	Co_Occurence
SIPA1L3	MYD88	0.775654	1.20583	Co_Occurence
TNFAIP3	TMSB4X	0.777331	1.18818	Co_Occurence
ARID1A	B2M	0.778087	1.17521	Co_Occurence
DUSP2	B2M	0.778087	1.17521	Co_Occurence
ARID1A	ITPKB	0.778087	1.17521	Co_Occurence
FOXO1	CELSR2	0.779361	1.16864	Co_Occurence
FOXO1	CEP164	0.779361	1.16864	Co_Occurence
MTCL1	MAP1A	0.779623	1.16624	Co_Occurence
ZNF646	MTCL1	0.779623	1.16624	Co_Occurence
LILRA1	DTX1	0.780792	1.15119	Co_Occurence
MYD88	HIST1H1E	0.780792	1.15119	Co_Occurence
TNFAIP3	SCRIB	0.783078	1.13268	Co_Occurence
BTG1	SIPA1L3	0.783078	1.13268	Co_Occurence
MAP1A	CELSR2	0.786697	1.106	Co_Occurence
ZNF646	CELSR2	0.786697	1.106	Co_Occurence
MAP1A	CEP164	0.786697	1.106	Co_Occurence
TBL1XR1	FAM189B	0.786697	1.106	Co_Occurence
MTCL1	LAMC3	0.786697	1.106	Co_Occurence
ZNF646	MPDZ	0.786697	1.106	Co_Occurence
MYOM2	CARD11	0.786766	0.69426	Mutually_Exclusive
MYOM2	ITPR3	0.786766	0.69426	Mutually_Exclusive
STAT6	DTX1	0.786894	0.742806	Mutually_Exclusive
LILRA1	B2M	0.787013	1.10051	Co_Occurence
TCHH	B2M	0.787013	1.10051	Co_Occurence
TCHH	NES	0.787013	1.10051	Co_Occurence
MTCL1	TMSB4X	0.787332	0.730454	Mutually_Exclusive
CELSR2	CD79B	0.787446	0.728032	Mutually_Exclusive
MPDZ	CD79B	0.787446	0.728032	Mutually_Exclusive
MYO18A	CD79B	0.787446	0.728032	Mutually_Exclusive
FLG2	EPPK1	0.787446	0.728032	Mutually_Exclusive
ITPKB	KMT2C	0.78748	0.710734	Mutually_Exclusive
FAM189B	CEP164	0.787645	0.765104	Mutually_Exclusive
LAMC3	CEP164	0.787645	0.765104	Mutually_Exclusive
TLN2	CEP164	0.787645	0.765104	Mutually_Exclusive
FLG2	FAM189B	0.787645	0.765104	Mutually_Exclusive
LAMC3	FLG2	0.787645	0.765104	Mutually_Exclusive
TLN2	FLG2	0.787645	0.765104	Mutually_Exclusive
SCRIB	KMT2C	0.787794	0.77718	Mutually_Exclusive
CPEB2	ARID1A	0.788941	1.21443	Co_Occurence
CPEB2	ITPR3	0.788941	1.21443	Co_Occurence
CEP164	TMSB4X	0.789045	0.693742	Mutually_Exclusive
EPPK1	CD79B	0.789165	1.24586	Co_Occurence
FOXO1	B2M	0.790656	1.20966	Co_Occurence
MYOM2	PTPN23	0.791759	1.17887	Co_Occurence
FLG2	SIPA1L3	0.792302	1.18781	Co_Occurence
LAMC3	SIPA1L3	0.792302	1.18781	Co_Occurence
MPDZ	SIPA1L3	0.792302	1.18781	Co_Occurence
ANKRD11	CPEB2	0.795809	1.13278	Co_Occurence
ZNF646	B2M	0.795974	1.14187	Co_Occurence
IGSF3	CARD11	0.796246	1.12415	Co_Occurence
HIST1H1E	FAM189B	0.797059	1.13195	Co_Occurence
DTX1	TLN2	0.797059	1.13195	Co_Occurence
TNXB	ARID1A	0.797723	0.762896	Mutually_Exclusive
SCRIB	CD79B	0.797727	1.12609	Co_Occurence
BTG2	LILRA1	0.798603	0.766948	Mutually_Exclusive
ANKRD11	IGSF3	0.799156	0.79586	Mutually_Exclusive
ANKRD11	LRP1B	0.799156	0.79586	Mutually_Exclusive
TCHH	LRP1B	0.799156	0.79586	Mutually_Exclusive
ARID1A	BTG2	0.799613	0.819754	Mutually_Exclusive
CARD11	BTG2	0.799613	0.819754	Mutually_Exclusive
PIM1	ARID1A	0.799716	1.20706	Co_Occurence
KMT2C	MYOM2	0.800134	0.789013	Mutually_Exclusive
TNFAIP3	CPEB2	0.800216	0.806009	Mutually_Exclusive
TNXB	PTPN23	0.800613	1.20461	Co_Occurence
TNXB	SPEN	0.800613	1.20461	Co_Occurence
TNXB	TCHH	0.800613	1.20461	Co_Occurence
B2M	EPPK1	0.801177	0.782409	Mutually_Exclusive
SIPA1L3	SCRIB	0.801271	0.777807	Mutually_Exclusive
DTX1	SIPA1L3	0.802088	0.742016	Mutually_Exclusive
ITPKB	CEP164	0.802523	0.823947	Mutually_Exclusive
NES	FLG2	0.802523	0.823947	Mutually_Exclusive
B2M	TLN2	0.802523	0.823947	Mutually_Exclusive
FOXO1	CPEB2	0.802615	1.19596	Co_Occurence
HIST1H1E	DTX1	0.804761	1.17475	Co_Occurence
LILRA1	FBN3	0.806448	1.12098	Co_Occurence
MYD88	FBN3	0.806448	1.12098	Co_Occurence
SPEN	FBN3	0.806448	1.12098	Co_Occurence
ANKRD11	PIM1	0.806448	1.12098	Co_Occurence
STAT6	BTG2	0.806482	1.13243	Co_Occurence
TP53	ARID1A	0.807073	0.819195	Mutually_Exclusive
MTCL1	CPEB2	0.807799	1.1257	Co_Occurence
TBL1XR1	CPEB2	0.807799	1.1257	Co_Occurence
SETD1B	TCHH	0.808052	0.816094	Mutually_Exclusive
NHSL1	BTG1	0.808499	0.789759	Mutually_Exclusive
TNFAIP3	SETD1B	0.808946	0.763151	Mutually_Exclusive
BTG1	FBN3	0.809034	0.817629	Mutually_Exclusive
B2M	HIST1H1E	0.8091	1.11919	Co_Occurence
NES	HIST1H1E	0.8091	1.11919	Co_Occurence
SPEN	NHSL1	0.809547	0.844457	Mutually_Exclusive
FBN3	KMT2C	0.809726	0.767022	Mutually_Exclusive
FBN3	STAT6	0.809726	0.767022	Mutually_Exclusive
MYO18A	MYOM2	0.80988	1.10681	Co_Occurence
TBL1XR1	BTG2	0.810637	0.786809	Mutually_Exclusive
IGSF3	MTCL1	0.81095	0.817293	Mutually_Exclusive
IGSF3	ZNF646	0.81095	0.817293	Mutually_Exclusive
LRP1B	ZNF646	0.81095	0.817293	Mutually_Exclusive
MPEG1	NHSL1	0.81112	1.18123	Co_Occurence
CPEB2	CELSR2	0.81207	0.835596	Mutually_Exclusive
CPEB2	CEP164	0.81207	0.835596	Mutually_Exclusive
CPEB2	LAMC3	0.81207	0.835596	Mutually_Exclusive
CPEB2	MYO18A	0.81207	0.835596	Mutually_Exclusive
MPDZ	BTG2	0.812975	1.17524	Co_Occurence
MYO18A	BTG2	0.812975	1.17524	Co_Occurence
NES	B2M	0.813086	0.840399	Mutually_Exclusive
STAT6	SETD1B	0.813484	1.14022	Co_Occurence
ZNF646	TNXB	0.813526	1.15681	Co_Occurence
SCRIB	MYOM2	0.814042	1.16982	Co_Occurence
CD79B	IGSF3	0.814487	1.15334	Co_Occurence
KMT2D	ANKRD11	0.815813	0.857217	Mutually_Exclusive
KMT2D	SPEN	0.815813	0.857217	Mutually_Exclusive
KMT2D	TCHH	0.815813	0.857217	Mutually_Exclusive
ZNF646	NHSL1	0.818344	0.832144	Mutually_Exclusive
FBN3	CELSR2	0.81867	0.813006	Mutually_Exclusive
PIM1	FLG2	0.81867	0.813006	Mutually_Exclusive
PIM1	LAMC3	0.81867	0.813006	Mutually_Exclusive
FBN3	MPDZ	0.81867	0.813006	Mutually_Exclusive
FBN3	MYO18A	0.81867	0.813006	Mutually_Exclusive
CELSR2	NHSL1	0.819151	0.784492	Mutually_Exclusive
FAM189B	NHSL1	0.819151	0.784492	Mutually_Exclusive
CELSR2	TNXB	0.819511	1.08831	Co_Occurence
FLG2	TNXB	0.819511	1.08831	Co_Occurence
MTCL1	FBN3	0.819738	0.862294	Mutually_Exclusive
TMSB4X	IGSF3	0.819884	1.09031	Co_Occurence
ITPKB	CPEB2	0.820481	0.81707	Mutually_Exclusive
TBL1XR1	TP53	0.820524	1.14535	Co_Occurence
DTX1	LRP1B	0.820683	0.791721	Mutually_Exclusive
SETD1B	MYO18A	0.820724	1.1528	Co_Occurence
ITPKB	IGSF3	0.823386	1.13579	Co_Occurence
EPPK1	TP53	0.825183	0.826372	Mutually_Exclusive
FBN3	TMSB4X	0.825263	1.09972	Co_Occurence
FAM189B	TP53	0.826285	0.876871	Mutually_Exclusive
FLG2	TP53	0.826285	0.876871	Mutually_Exclusive
TLN2	TP53	0.826285	0.876871	Mutually_Exclusive
FLG2	KMT2D	0.826663	1.13545	Co_Occurence
DTX1	FBN3	0.827021	0.808074	Mutually_Exclusive
HIST1H1E	FBN3	0.827021	0.808074	Mutually_Exclusive
HIST1H1E	TNXB	0.827915	0.871082	Mutually_Exclusive
B2M	FBN3	0.829849	1.12236	Co_Occurence
ITPKB	FBN3	0.829849	1.12236	Co_Occurence
ITPKB	PIM1	0.829849	1.12236	Co_Occurence
TMSB4X	KMT2D	0.830555	0.829523	Mutually_Exclusive
EPPK1	KMT2D	0.83119	0.880656	Mutually_Exclusive
B2M	TP53	0.833054	1.1528	Co_Occurence
NES	TP53	0.833054	1.1528	Co_Occurence
B2M	KMT2D	0.836437	0.840818	Mutually_Exclusive
MYOM2	PIM1	0.838679	0.873707	Mutually_Exclusive
BTG2	IGSF3	0.840004	0.897752	Mutually_Exclusive
BTG2	LRP1B	0.840004	0.897752	Mutually_Exclusive
CPEB2	TP53	0.842557	0.847023	Mutually_Exclusive
NHSL1	TP53	0.853352	1.07097	Co_Occurence
NHSL1	KMT2D	0.856005	0.913939	Mutually_Exclusive
MPEG1	ANKRD11	1	0.798784	Mutually_Exclusive
KMT2C	LILRA1	1	0.798784	Mutually_Exclusive
KMT2C	PTPN23	1	0.798784	Mutually_Exclusive
STAT6	PTPN23	1	0.798784	Mutually_Exclusive
MPEG1	TCHH	1	0.798784	Mutually_Exclusive
STAT6	TCHH	1	0.798784	Mutually_Exclusive
SETD1B	KMT2D	1	1	Mutually_Exclusive
CPEB2	KMT2D	1	1	Mutually_Exclusive
MYOM2	KMT2D	1	1.05235	Co_Occurence
MYOM2	TP53	1	1.04424	Co_Occurence
ZNF646	TP53	1	0.932723	Mutually_Exclusive
DTX1	SETD1B	1	0.913538	Mutually_Exclusive
MAP1A	SETD1B	1	1	Mutually_Exclusive
IGSF3	TNXB	1	0.977912	Mutually_Exclusive
LRP1B	TNXB	1	0.977912	Mutually_Exclusive
TNFAIP3	IGSF3	1	0.981068	Mutually_Exclusive
MPEG1	CPEB2	1	0.995245	Mutually_Exclusive
TCHH	CPEB2	1	0.85864	Mutually_Exclusive
CARD11	CPEB2	1	0.917439	Mutually_Exclusive
BTG2	MYOM2	1	1.02664	Co_Occurence
BTG2	B2M	1	0.894712	Mutually_Exclusive
ANKRD11	ITPKB	1	0.799617	Mutually_Exclusive
TCHH	DTX1	1	0.835488	Mutually_Exclusive
PTPN23	HIST1H1E	1	0.835488	Mutually_Exclusive
TCHH	HIST1H1E	1	0.835488	Mutually_Exclusive
SETD1B	SCRIB	1	0.965244	Mutually_Exclusive
LAMC3	TMSB4X	1	0.948137	Mutually_Exclusive
MYO18A	TMSB4X	1	0.948137	Mutually_Exclusive
MYOM2	CD79B	1	1.04662	Co_Occurence
MYOM2	EPPK1	1	1.04662	Co_Occurence
LRP1B	CELSR2	1	0.980511	Mutually_Exclusive
FAM189B	CELSR2	1	1.04884	Co_Occurence
FLG2	CELSR2	1	1.04884	Co_Occurence
MYO18A	CELSR2	1	1.04884	Co_Occurence
TLN2	CELSR2	1	1.04884	Co_Occurence
MTCL1	CELSR2	1	0.805388	Mutually_Exclusive
MYO18A	CEP164	1	1.04884	Co_Occurence
ITPR3	CEP164	1	1.0736	Co_Occurence
FBN3	FAM189B	1	1.01047	Co_Occurence
SCRIB	FAM189B	1	0.903569	Mutually_Exclusive
ZNF646	FAM189B	1	0.805388	Mutually_Exclusive
DUSP2	FAM189B	1	1.0736	Co_Occurence
LRP1B	FLG2	1	0.980511	Mutually_Exclusive
SCRIB	FLG2	1	0.903569	Mutually_Exclusive
MYO18A	FLG2	1	1.04884	Co_Occurence
MAP1A	FLG2	1	0.805388	Mutually_Exclusive
MTCL1	FLG2	1	0.805388	Mutually_Exclusive
ZNF646	FLG2	1	0.805388	Mutually_Exclusive
ITPR3	FLG2	1	1.0736	Co_Occurence
FBN3	LAMC3	1	1.01047	Co_Occurence
LRP1B	LAMC3	1	0.980511	Mutually_Exclusive
ARID1A	LAMC3	1	1.0736	Co_Occurence
CARD11	LAMC3	1	1.0736	Co_Occurence
DUSP2	LAMC3	1	1.0736	Co_Occurence
PIM1	MPDZ	1	1.01047	Co_Occurence
SCRIB	MPDZ	1	0.903569	Mutually_Exclusive
TLN2	MPDZ	1	1.04884	Co_Occurence
CARD11	MPDZ	1	1.0736	Co_Occurence
TLN2	MYO18A	1	1.04884	Co_Occurence
FBN3	TLN2	1	1.01047	Co_Occurence
LRP1B	TLN2	1	0.980511	Mutually_Exclusive
SCRIB	TLN2	1	0.903569	Mutually_Exclusive
TBL1XR1	TLN2	1	0.805388	Mutually_Exclusive
DUSP2	TLN2	1	1.0736	Co_Occurence
STAT6	MTCL1	1	0.94444	Mutually_Exclusive
KMT2C	TBL1XR1	1	0.94444	Mutually_Exclusive
STAT6	ZNF646	1	0.94444	Mutually_Exclusive
NHSL1	FOXO1	1	0.884855	Mutually_Exclusive
CEP164	KMT2C	1	0.897415	Mutually_Exclusive
FLG2	KMT2C	1	0.897415	Mutually_Exclusive
B2M	MPEG1	1	0.97336	Mutually_Exclusive
FAM189B	MPEG1	1	0.897415	Mutually_Exclusive
FLG2	MPEG1	1	0.897415	Mutually_Exclusive
LAMC3	MPEG1	1	0.897415	Mutually_Exclusive
STAT6	MPEG1	1	1.05183	Co_Occurence
B2M	STAT6	1	0.97336	Mutually_Exclusive
NES	STAT6	1	0.97336	Mutually_Exclusive
TNFAIP3	STAT6	1	0.754485	Mutually_Exclusive
SCRIB	BTG1	1	0.823182	Mutually_Exclusive
LILRA1	BTG1	1	0.843711	Mutually_Exclusive
KMT2D	TNFAIP3	1	1	Mutually_Exclusive
TNXB	ANKRD11	1	0.938443	Mutually_Exclusive
TNXB	LILRA1	1	0.938443	Mutually_Exclusive
MYOM2	LILRA1	1	0.892874	Mutually_Exclusive
IGSF3	MYD88	1	1.04843	Co_Occurence
FBN3	PTPN23	1	0.874229	Mutually_Exclusive
SIPA1L3	PTPN23	1	0.874006	Mutually_Exclusive
IGSF3	TCHH	1	1.04843	Co_Occurence
MYOM2	TCHH	1	0.892874	Mutually_Exclusive
SIPA1L3	TCHH	1	0.874006	Mutually_Exclusive
KMT2D	ARID1A	1	0.923844	Mutually_Exclusive
NHSL1	CARD11	1	0.906025	Mutually_Exclusive
NHSL1	DUSP2	1	0.906025	Mutually_Exclusive
KMT2D	ITPR3	1	0.923844	Mutually_Exclusive
FBN3	ITPR3	1	0.937866	Mutually_Exclusive
NES	KMT2D	1	1	Mutually_Exclusive
CELSR2	KMT2D	1	0.937208	Mutually_Exclusive
CEP164	KMT2D	1	0.937208	Mutually_Exclusive
MAP1A	KMT2D	1	1	Mutually_Exclusive
ZNF646	KMT2D	1	1	Mutually_Exclusive
TNXB	TP53	1	0.918508	Mutually_Exclusive
BTG2	TP53	1	1.00556	Co_Occurence
SCRIB	TP53	1	0.898575	Mutually_Exclusive
BTG1	TP53	1	0.910226	Mutually_Exclusive
ANKRD11	TP53	1	0.976885	Mutually_Exclusive
MYD88	TP53	1	0.976885	Mutually_Exclusive
SPEN	TP53	1	0.976885	Mutually_Exclusive
DUSP2	TP53	1	1.05238	Co_Occurence
IGSF3	SETD1B	1	0.97715	Mutually_Exclusive
BTG1	SETD1B	1	0.974331	Mutually_Exclusive
ITPR3	SETD1B	1	0.875691	Mutually_Exclusive
PIM1	NHSL1	1	0.95038	Mutually_Exclusive
TNXB	NHSL1	1	1.0358	Co_Occurence
CEP164	NHSL1	1	0.974514	Mutually_Exclusive
MPDZ	NHSL1	1	0.974514	Mutually_Exclusive
TNFAIP3	NHSL1	1	1.00877	Co_Occurence
IGSF3	FBN3	1	1.05845	Co_Occurence
CPEB2	FBN3	1	0.98783	Mutually_Exclusive
MYOM2	FBN3	1	1.03573	Co_Occurence
SIPA1L3	PIM1	1	1.03905	Co_Occurence
MAP1A	PIM1	1	1.07431	Co_Occurence
ZNF646	PIM1	1	1.07431	Co_Occurence
KMT2C	PIM1	1	0.977346	Mutually_Exclusive
B2M	TNXB	1	1.0071	Co_Occurence
CEP164	TNXB	1	0.87457	Mutually_Exclusive
MPDZ	TNXB	1	0.87457	Mutually_Exclusive
MTCL1	TNXB	1	0.92745	Mutually_Exclusive
DUSP2	TNXB	1	1.00654	Co_Occurence
CEP164	BTG2	1	0.943193	Mutually_Exclusive
FAM189B	BTG2	1	0.943193	Mutually_Exclusive
MPEG1	BTG2	1	0.886604	Mutually_Exclusive
ANKRD11	BTG2	1	1.00974	Co_Occurence
MYD88	BTG2	1	1.00974	Co_Occurence
LRP1B	IGSF3	1	0.936893	Mutually_Exclusive
NES	IGSF3	1	0.93131	Mutually_Exclusive
TBL1XR1	IGSF3	1	1.03945	Co_Occurence
SCRIB	LRP1B	1	1.03271	Co_Occurence
CD79B	LRP1B	1	0.926897	Mutually_Exclusive
MAP1A	LRP1B	1	1.03945	Co_Occurence
TBL1XR1	LRP1B	1	1.03945	Co_Occurence
STAT6	LRP1B	1	0.920761	Mutually_Exclusive
MYOM2	CPEB2	1	0.97258	Mutually_Exclusive
NES	CPEB2	1	1.01154	Co_Occurence
HIST1H1E	CPEB2	1	1.0641	Co_Occurence
CD79B	CPEB2	1	1.00424	Co_Occurence
FAM189B	CPEB2	1	1.0621	Co_Occurence
B2M	MYOM2	1	1.05564	Co_Occurence
NES	MYOM2	1	1.05564	Co_Occurence
CEP164	MYOM2	1	0.87004	Mutually_Exclusive
MPDZ	MYOM2	1	0.87004	Mutually_Exclusive
ARID1A	MYOM2	1	0.953936	Mutually_Exclusive
SIPA1L3	B2M	1	0.924883	Mutually_Exclusive
CD79B	B2M	1	1.024	Co_Occurence
CEP164	B2M	1	1.08028	Co_Occurence
LAMC3	B2M	1	1.08028	Co_Occurence
TBL1XR1	B2M	1	0.869246	Mutually_Exclusive
BTG1	B2M	1	1.03362	Co_Occurence
SCRIB	ITPKB	1	0.924883	Mutually_Exclusive
FAM189B	ITPKB	1	1.08028	Co_Occurence
MYO18A	ITPKB	1	1.08028	Co_Occurence
TLN2	ITPKB	1	1.08028	Co_Occurence
ZNF646	ITPKB	1	0.869246	Mutually_Exclusive
CARD11	ITPKB	1	0.8514	Mutually_Exclusive
SIPA1L3	NES	1	0.924883	Mutually_Exclusive
TMSB4X	NES	1	0.97239	Mutually_Exclusive
EPPK1	NES	1	1.024	Co_Occurence
CELSR2	NES	1	1.08028	Co_Occurence
CEP164	NES	1	1.08028	Co_Occurence
MYO18A	NES	1	1.08028	Co_Occurence
TBL1XR1	NES	1	0.869246	Mutually_Exclusive
ZNF646	NES	1	0.869246	Mutually_Exclusive
TNFAIP3	NES	1	1.03362	Co_Occurence
ARID1A	NES	1	0.8514	Mutually_Exclusive
SCRIB	DTX1	1	0.969416	Mutually_Exclusive
MPDZ	DTX1	1	0.862289	Mutually_Exclusive
MYO18A	DTX1	1	0.862289	Mutually_Exclusive
MTCL1	DTX1	1	0.909617	Mutually_Exclusive
ARID1A	DTX1	1	0.88952	Mutually_Exclusive
FLG2	HIST1H1E	1	0.862289	Mutually_Exclusive
MYO18A	HIST1H1E	1	0.862289	Mutually_Exclusive
KMT2C	HIST1H1E	1	1.0184	Co_Occurence
TMSB4X	SCRIB	1	1.06955	Co_Occurence
EPPK1	SCRIB	1	0.858168	Mutually_Exclusive
STAT6	SCRIB	1	1.06688	Co_Occurence
ARID1A	SCRIB	1	0.930451	Mutually_Exclusive
TBL1XR1	SIPA1L3	1	0.95309	Mutually_Exclusive
FOXO1	SIPA1L3	1	1.00728	Co_Occurence
KMT2C	SIPA1L3	1	1.06688	Co_Occurence
MPEG1	SIPA1L3	1	1.06688	Co_Occurence
DUSP2	SIPA1L3	1	0.930451	Mutually_Exclusive
TBL1XR1	TMSB4X	1	1	Mutually_Exclusive
ZNF646	TMSB4X	1	1	Mutually_Exclusive
MYD88	TMSB4X	1	0.915472	Mutually_Exclusive
CEP164	CD79B	1	0.996399	Mutually_Exclusive
FAM189B	CD79B	1	0.996399	Mutually_Exclusive
TLN2	CD79B	1	0.996399	Mutually_Exclusive
MTCL1	CD79B	1	1.05081	Co_Occurence
ZNF646	CD79B	1	1.05081	Co_Occurence
SPEN	CD79B	1	0.960213	Mutually_Exclusive
TCHH	CD79B	1	0.960213	Mutually_Exclusive
CARD11	CD79B	1	1.02208	Co_Occurence
MAP1A	EPPK1	1	1.05081	Co_Occurence
TBL1XR1	EPPK1	1	1.05081	Co_Occurence
ZNF646	EPPK1	1	1.05081	Co_Occurence
KMT2C	EPPK1	1	0.854144	Mutually_Exclusive
ANKRD11	EPPK1	1	0.960213	Mutually_Exclusive
LILRA1	EPPK1	1	0.960213	Mutually_Exclusive
MYD88	EPPK1	1	0.960213	Mutually_Exclusive
SPEN	EPPK1	1	0.960213	Mutually_Exclusive
CARD11	EPPK1	1	1.02208	Co_Occurence
PTPN23	CELSR2	1	1.00872	Co_Occurence
SPEN	CELSR2	1	1.00872	Co_Occurence
TNFAIP3	CEP164	1	0.950317	Mutually_Exclusive
MYD88	FAM189B	1	1.00872	Co_Occurence
TCHH	FAM189B	1	1.00872	Co_Occurence
PTPN23	FLG2	1	1.00872	Co_Occurence
BTG1	LAMC3	1	0.950317	Mutually_Exclusive
ANKRD11	LAMC3	1	1.00872	Co_Occurence
SPEN	LAMC3	1	1.00872	Co_Occurence
TCHH	LAMC3	1	1.00872	Co_Occurence
LILRA1	MPDZ	1	1.00872	Co_Occurence
MYD88	MPDZ	1	1.00872	Co_Occurence
TCHH	MPDZ	1	1.00872	Co_Occurence
TNFAIP3	MYO18A	1	0.950317	Mutually_Exclusive
ANKRD11	MYO18A	1	1.00872	Co_Occurence
BTG1	TLN2	1	0.950317	Mutually_Exclusive
ANKRD11	TLN2	1	1.00872	Co_Occurence
LILRA1	TLN2	1	1.00872	Co_Occurence
MYD88	TLN2	1	1.00872	Co_Occurence
PTPN23	TLN2	1	1.00872	Co_Occurence
SPEN	TLN2	1	1.00872	Co_Occurence
TCHH	TLN2	1	1.00872	Co_Occurence
TBL1XR1	MAP1A	1	0.847723	Mutually_Exclusive
ANKRD11	MAP1A	1	1.06139	Co_Occurence
CARD11	MAP1A	1	0.764358	Mutually_Exclusive
ANKRD11	MTCL1	1	1.06139	Co_Occurence
SPEN	MTCL1	1	1.06139	Co_Occurence
ARID1A	MTCL1	1	0.764358	Mutually_Exclusive
DUSP2	MTCL1	1	0.764358	Mutually_Exclusive
ARID1A	TBL1XR1	1	0.764358	Mutually_Exclusive
CARD11	TBL1XR1	1	0.764358	Mutually_Exclusive
DUSP2	TBL1XR1	1	0.764358	Mutually_Exclusive
ITPR3	ZNF646	1	0.764358	Mutually_Exclusive
KMT2C	FOXO1	1	0.995697	Mutually_Exclusive
DUSP2	MPEG1	1	0.847725	Mutually_Exclusive
ITPR3	MPEG1	1	0.847725	Mutually_Exclusive
ARID1A	STAT6	1	0.847725	Mutually_Exclusive
ITPR3	STAT6	1	0.847725	Mutually_Exclusive
TNFAIP3	BTG1	1	0.796983	Mutually_Exclusive
ARID1A	BTG1	1	0.895335	Mutually_Exclusive
ITPR3	BTG1	1	0.895335	Mutually_Exclusive
CARD11	TNFAIP3	1	0.895335	Mutually_Exclusive
CARD11	ANKRD11	1	0.94765	Mutually_Exclusive
ITPR3	ANKRD11	1	0.94765	Mutually_Exclusive
CARD11	LILRA1	1	0.94765	Mutually_Exclusive
DUSP2	LILRA1	1	0.94765	Mutually_Exclusive
PTPN23	MYD88	1	0.893109	Mutually_Exclusive
ITPR3	PTPN23	1	0.94765	Mutually_Exclusive
TCHH	SPEN	1	0.893109	Mutually_Exclusive
ITPR3	SPEN	1	0.94765	Mutually_Exclusive
DUSP2	TCHH	1	0.94765	Mutually_Exclusive
ITPR3	CARD11	1	1.00551	Co_Occurence

## Sheet: Table S6
Supplementary Table S6. Overview of hot-spot genes included in important signaling pathways in DLBCL.
Gene	Pathway	References
BCL2	Apoptosis/Cell Cycle	Czabotar, Nature Reviews Molecular Cell Biology 2013; Burlacu, J Cell Mol Med. 2003
FOXO1	Apoptosis/Cell Cycle	Zhang, Molecular Cell Research 2011; Lam, Biochem Soc Trans. 2006
MYC	Apoptosis/Cell Cycle	Pucci, Neoplasia 2000; Conzen, Mol Cell Biol. 2000; Hoffman, Oncogene 2008
TP53	Apoptosis/Cell Cycle	Pucci, Neoplasia 2000; Levine, Cell 1997
CD79B	BCR	Weiss, Cell 1994; Monroe, Nat Rev Immunol 2006; Kraus, Cell 2004
ID3	BCR	Pan, Mol Cell Biol. 1999; Richter, Nature Genetics 2012
ITPKB	BCR	Maréchal, PNAS 2007
TCF3	BCR	Richter, Nature Genetics 2012
CREBBP	Epigenetic Regulation	Shaknovich & Melnick, Curr Opin Hematol. 2011; Pasqualucci, Nature 2011
EP300	Epigenetic Regulation	Shaknovich & Melnick, Curr Opin Hematol. 2011; Gu, Cell 1997; Cerchietti, J Clin Invest. 2010; Pasqualucci, Nature 2011
KMT2D/MLL2	Epigenetic Regulation	Shaknovich & Melnick, Curr Opin Hematol. 2011; Morin, Nature 2011
MEF2B	Epigenetic Regulation	Morin, Nature 2011
B2M	Immunity	Bjorkman, Nature 1987; Peaper, Annu Rev Cell Dev Biol. 2008; Hicklin, J Clin Invest. 1998
CD58	Immunity	Springer, Annu Rev Immunol.1987 ; Kanner, J Immunol.1992 ; Sanchez-Madrid, PNAS 1982
CIITA	Immunity	Mach, Annu Rev Immunol. 1996; Steimle, Cell 1993; Masternak, Genes and Dev 2000
TNFRSF14	Immunity	Steinberg, Immunol Rev. 2011
SOCS1	JAK-STAT	Rawlings, J Cell Sci. 2004
STAT6	JAK-STAT	Rawlings, J Cell Sci. 2004
STAT3	JAK-STAT	Rawlings, J Cell Sci. 2004; Darnell, Science 1994; Koskela. NEJM 2012
CARD11	NFkB	Staudt, Cold Spring Harb Perspect Biol. 2010
MYD88	NFkB	Muzio, Science 1997; Wesche, Immunity 1997
PRDM1/BLIMP1	NFkB	Shaffer, Clin Cancer Res. 2009
TNFAIP3	NFkB	Shembade, Science 2010; Coornaert, J Biol Chem. 2009
NOTCH1	NOTCH	Baron, Semin Cell Dev Biol. 2003
NOTCH2	NOTCH	Baron, Semin Cell Dev Biol. 2003
SGK1	NOTCH	Mo, Plos One 2012; Mo, J Cell Sci 2011

## Sheet: Table S7
Supplementary Table S7. Clinical Characteristics of Patients based on PIM1 Status.
	PIM1
	Mutated n=46	Wild-Type n=116	P
Characteristics	No. (%)	No. (%)
Age, y
Median(Range)	62 (57-65)	59 (49-68)
≤ 60	19 (41)	64 (55)	0.111
> 60	27 (59)	52 (45)
Gender
Male	27 (59)	68 (59)	0.993
Female	19 (41)	48 (41)
Ann Arbor stage
I and II	29 (63)	74 (64)	0.929
III and IV	17 (37)	42 (36)
B symptoms
Absent	38 (83)	96 (83)	0.982
Present	8(17)	20 (17)
Performance status (ECOG)
0 or 1	41 (89)	99 (85)	0.526
>1	5 (11)	17 (15)
No. of extranodal site(s)
0 or 1	36 (78)	93 (80)	0.785
>1	10 (22)	23 (20)
Serum LDH level
Normal	25 (54)	71 (61)	0.423
Elevated	21 (46)	45 (39)
Serum β2-MG level
Normal	30 (65)	77 (66)	0.684
Elevated	15 (35)	33 (34)
IPI risk category
Low(0-1)	23 (50)	56 (48.3)	0.031
Low Medium(2)	8 (17.4)	33 (28.4)
High Medium(3)	7 (15.2)	22 (19.0)
High(4-5)	8 (17.4)	5 (4.3)
Cell of origin
GCB	15 (33)	44 (38)	0.252
non-GCB,	24 (52)	45 (39)
NA	7 (15)	27(23)
Relapse
No	23 (50)	79 (68)	0.031
Yes	23 (50)	37 (32)
Abbreviations: ECOG, Eastern Cooperative Oncology Group; IPI, International Prognostic Index; LDH, lactate dehydrogenase;NA,not available;Bold indicates statistical signifificance values.

## Sheet: Table S8
Supplementary Table S8. Prognostic Factors affecting OS of DLBCL.
	Univariate Analysis		Multivariate Analysis
Parameters	HR (95% CI)	P	HR (95% CI)	P
Age, y	1.818 (0.940-3.514)	0.075
≤ 60
> 60
Sex	0.912 (0.470-1.770)	0.785
Male
Female
Ann Arbor stage	2.499 (1.289-4.847)	0.007	1.73 (0.63−4.75)	0.289
I and II
III and IV
Performance status (ECOG)	1.632 (0.714-3.730)	0.246
0 or 1
>1
No. of extranodal site(s)	2.553 (1.300-5.012)	0.006	1.89 (0.79−4.54)	0.155
0 or 1
>1
Serum LDH level	1.960 (1.015-3.783)	0.045	1.48 (0.64−3.42)	0.354
Normal
Elevated
IPI risk category	3.457 (1.793-6.666)	<0.001	3.05 (1.57-5.94)	0.001
Low(0-2)
High(3-5)
Cell of origin	0.956 (0.608-1.505)	0.847
GCB
Non-GCB
NA
PIM1	2.681 (1.388-5.179)	0.003	2.86 (1.40−5.84)	0.004
Mutated
Wild-Type
Abbreviations: OS, overall survival; PFS, progression-free survival; HR, hazard ratio; CI,confidence interval; GCB, germinal center B-cell–like; ABC, activated B-cell–like; IPI, International Prognostic Index.

## Sheet: Table S9
Supplementary Table S9. RNA-seq analysis: list of 427 differentially expressed genes from comparison of PIM1 mutant and wild-type DLBCL patients.
Official gene symbol	log2FoldChange	P.adjust
IGLC6	5.36182	4.8455e-17
IGLJ6	4.61195	0.000663622
WIF1	4.35918	0.00179265
KRT14	3.90101	0.0190804
ABCC6P1	3.87468	1.52523e-07
HMX3	3.86578	0.000472452
VSNL1	3.7069	7.20299e-13
FAM133A	3.69014	0.00529725
ABI1P1	3.58906	0.0207626
PHOX2B	3.57651	0.00475657
PSORS1C2	3.45239	0.000434251
BTBD16	3.27602	5.71961e-05
CLEC4C	3.01773	1.79937e-05
LGALS7B	3.00153	0.000861018
AL355974.3	2.95236	0.0177066
AC106875.1	2.93414	0.0285492
FOXJ1	2.9169	0.000381161
AL355974.2	2.83592	0.010524
HAVCR1	2.72642	8.7225e-09
IGLC7	2.62074	0.00662062
AL160290.2	2.5946	4.91176e-06
SLC9C2	2.59087	0.00160969
AC005537.1	2.52402	0.00135897
CLDN3	2.5217	0.00132473
AL139142.2	2.49538	0.0012305
AC100771.2	2.44272	0.000129002
GABRB2	2.44185	0.00259128
PGAM1P5	2.42237	0.0394481
RBP2	2.42101	0.00316006
KIAA0895LP1	2.40205	0.0306843
ABCG8	2.39668	0.00694528
CNNM1	2.34508	0.00743666
KBTBD12	2.34208	0.00884438
NR5A1	2.31684	0.0154786
NGEF	2.27105	0.000253364
PNMA6A	2.26486	1.22322e-05
EGF	2.23547	0.0125167
C5orf64	2.2351	0.000106521
ERAS	2.23475	0.000162709
CPLX2	2.21766	0.0476445
UPK3A	2.20559	3.181e-06
MSGN1	2.20159	0.0246404
TP53AIP1	2.17043	0.0350019
KCNK10	2.15857	0.00127041
HNF1B	2.11441	0.00675508
PNMA8A	2.11071	0.00397772
PCDH9	2.08263	0.000226187
AC004947.2	2.07966	0.00680313
PIEZO2	2.07525	8.6032e-06
MAB21L4	2.06382	0.0422108
ENPP7P5	2.04743	0.0166945
KLHL33	1.9821	0.00082525
RAPGEF4	1.97378	2.77897e-07
DPP6	1.97253	0.0143634
CRYM	1.95372	0.00659181
ADPRHL1	1.9489	2.77897e-07
BCAN	1.92042	0.00179265
ELAVL4	1.9119	0.0239772
ALOXE3	1.89604	0.0174096
AC119673.1	1.88992	0.00636549
EWSAT1	1.87965	0.0455522
GOT2P3	1.86181	0.00540395
AL009178.2	1.85667	0.00118319
GJB5	1.85042	0.0433387
MOG	1.8467	0.0386782
AC100793.1	1.81664	0.0284161
AC092745.1	1.80719	0.0233545
DCDC2	1.78797	0.00683049
MAT1A	1.78712	0.0368706
PAX2	1.78146	0.0225808
AL138720.1	1.76377	0.00341546
ERVV-1	1.7605	0.0458101
TRPV6	1.75906	0.00529725
LINC01558	1.74499	0.00458908
SLC4A5	1.72195	1.03086e-08
AC079140.3	1.70651	0.000789237
NXF3	1.70488	0.000293526
AC134312.1	1.7007	0.00683049
AL354813.1	1.69321	0.0190804
GRB7	1.68989	0.0123467
NEURL1	1.68959	4.26736e-05
DKKL1	1.68768	0.00963518
ISX	1.68274	0.0491934
DNAJC6	1.68266	0.000360865
CFAP57	1.667	0.00339513
SEZ6L	1.66604	0.00507251
LINC01780	1.65306	0.0419909
PLP1	1.64243	0.0315842
AC025539.1	1.63872	0.0423693
YBX2	1.62128	0.0327012
AC027796.3	1.6184	0.0361293
RASGRP4	1.61032	0.000106521
KCNK1	1.59193	0.00856185
CDHR3	1.59133	0.00259128
TTLL11-IT1	1.56758	0.0437179
AC017048.3	1.54698	0.0280622
PLBD1-AS1	1.54476	0.00541606
TKTL1	1.54337	0.0302476
LHFPL3-AS2	1.53385	0.0342339
SHISA3	1.53046	0.00683049
IGSF10	1.52677	0.0100021
TMPRSS6	1.52677	0.00920686
AC093218.1	1.52242	0.0225808
WNT9A	1.5214	4.56249e-05
AL355877.1	1.51207	0.0386782
MAATS1	1.51044	0.00749354
AC092868.1	1.49813	0.0386782
USP44	1.46607	0.00430854
AC023043.1	1.46204	0.0154786
POU5F1	1.45348	1.89226e-05
KLHL14	1.4477	0.00475657
WASF3	1.44237	0.00480218
AC018682.2	1.4368	0.0443822
IGLJ3	1.42032	0.0170745
RASL10B	1.40254	0.04056
AL451007.1	1.39347	0.024472
AL513523.1	1.38905	5.74532e-05
AC104462.1	1.38896	0.0143634
EFR3B	1.38594	0.0245542
PTGDR	1.37617	0.00475657
PROSER2-AS1	1.37114	0.0437629
RAMP2-AS1	1.33741	0.000341855
ART3	1.33048	0.011631
CNTNAP1	1.33037	4.79465e-05
MINDY4	1.32914	0.00234174
RSPH14	1.32165	0.00636549
PARM1	1.30991	0.000341855
AC010487.1	1.30945	1.79937e-05
SLC6A3	1.30325	0.0423693
HLF	1.29869	0.0258026
PTHLH	1.29141	0.0012305
NSG1	1.28929	0.00638712
CR1L	1.28842	0.0377052
HADHAP2	1.27699	0.00221133
AL157834.1	1.27593	0.0387648
PPP1R2B	1.27325	6.24556e-05
AC079336.5	1.26079	0.0453936
CECR2	1.25396	0.0185122
AICDA	1.23608	0.031424
TRPV1	1.2337	0.0012305
AC003035.1	1.21238	0.0476268
PSORS1C1	1.20652	0.000485531
AC027796.5	1.20085	0.0223272
AFDN-DT	1.1969	0.0091639
STAR	1.1869	0.00714781
CYP2C8	1.18392	0.0192531
MIR4432HG	1.15877	0.0109322
NLRP14	1.15832	0.0379373
EHHADH	1.15815	0.00528396
ABCA9	1.14678	0.0206881
HIST2H2BA	1.14452	0.0179296
HMGN2P15	1.1361	0.0290933
CRB3	1.13488	0.0376414
POU5F1P4	1.11638	0.0316568
ADTRP	1.10948	0.0207344
FEZ1	1.10848	0.0420351
C1orf100	1.10504	0.00266128
AC009511.2	1.09914	0.0494715
ZNF320	1.09463	0.000461267
AC008969.1	1.08731	0.00796368
AC136475.9	1.07509	0.0287115
AC083837.1	1.07324	0.0184759
CABLES1	1.06292	0.0335093
CX3CR1	1.0627	0.0161002
CYB5R2	1.05282	0.0154786
P2RY14	1.05222	0.0200224
AC100793.3	1.0521	0.040069
LINC02175	1.04868	0.0146139
AC136475.5	1.04149	0.02991
FAM129C	1.03212	0.0307255
GNAZ	1.03128	0.0108659
PDCL3P4	1.02841	0.000369964
AK4P3	1.02332	0.0476445
TSPOAP1	1.01361	0.00212436
AC083843.3	1.00108	0.00645962
ADGRB2	-1.00824	0.0084649
SLIT1	-1.02102	0.0439535
SYNDIG1	-1.02287	0.0292866
BMP2	-1.02787	0.0308979
MYBL1	-1.03434	0.0368706
GCNT3	-1.03502	0.0494715
CTSK	-1.03886	0.00882999
FRMPD3	-1.03986	0.036896
FCRLB	-1.03996	0.034586
AP000569.1	-1.04065	0.0341918
ADAMTSL2	-1.04102	0.0133166
FBN2	-1.04477	0.00190051
TSSC2	-1.04615	0.0197214
TUBA3FP	-1.04843	0.0226203
GPR55	-1.04953	0.0409186
STC1	-1.05632	0.00617763
C8orf37-AS1	-1.06104	0.0339748
PAPPA	-1.06768	0.0159982
APBA2	-1.07111	0.0038621
CTGF	-1.07391	0.0333743
SLC12A8	-1.08118	0.0209138
AC119674.2	-1.0818	0.0341918
TRNP1	-1.0855	0.037398
SIX4	-1.08856	0.0286088
PNPLA3	-1.08866	0.0104274
VSIG2	-1.08923	0.0367204
IGHG3	-1.08968	0.0357899
COL4A3	-1.08987	0.024491
GRIA3	-1.09464	0.0393789
AC104699.1	-1.09956	0.019805
HAP1	-1.10706	0.0448878
TRPA1	-1.12024	0.0176724
RASL11A	-1.12246	0.025298
SHC3	-1.12475	0.0159982
AC131649.2	-1.13747	0.0172838
INKA1	-1.13785	0.00234174
TREM1	-1.13838	0.0470612
GATA6-AS1	-1.14188	0.0364672
AJ239328.1	-1.14319	0.0210237
CXCL1	-1.16451	0.0443822
TMSB4XP4	-1.16731	0.0143634
LZTS1	-1.17292	0.0012305
SDS	-1.17537	0.00513551
NTM	-1.17606	0.0153925
AC091132.2	-1.17941	0.00681797
ADGRG2	-1.19218	0.0087243
PTGS2	-1.19236	0.0381781
TNFRSF8	-1.20304	0.00458908
PACSIN1	-1.21878	0.00528053
Z99289.1	-1.22406	0.047139
DOK7	-1.22868	0.0333348
FRAS1	-1.23157	0.0375078
LINC00877	-1.23516	0.0172838
LGALS4	-1.24135	0.0386782
ALPK2	-1.25798	0.00177256
IGHV1-3	-1.25848	0.0386782
KCNQ5-IT1	-1.26117	0.0171602
BOLA2B	-1.26577	0.00668067
LSAMP	-1.29396	0.0177294
FAM27E3	-1.29499	0.0109322
MIR181A2HG	-1.29951	0.0288393
IGLV3-1	-1.30248	0.0339748
LINC02028	-1.31449	0.0493449
CRLF2	-1.31836	0.0175525
TSPAN1	-1.32175	0.0461451
AC098614.4	-1.32186	0.0335093
GPR82	-1.32535	0.0290933
KRT80	-1.33276	0.0423693
SORCS1	-1.34139	0.0377052
ZNF208	-1.3449	0.035991
AC003973.3	-1.34904	0.00833879
AC104695.3	-1.35355	0.0154786
CYP39A1	-1.35531	0.0458192
IGHA1	-1.35578	0.0188929
ZBTB20-AS5	-1.35644	0.0448878
AP002989.1	-1.3567	0.0169447
HCAR2	-1.36244	0.0187934
CD40LG	-1.36893	0.0412022
CXCL3	-1.37315	0.0123467
AC068189.1	-1.37747	0.0480351
AC037198.1	-1.37801	0.0064996
AL121835.2	-1.38361	0.02901
IGHV3-72	-1.38441	0.0408487
NAT8B	-1.38575	0.0443822
OR2A1-AS1	-1.39468	0.00590572
OSM	-1.39824	0.00146486
BCAS1	-1.40958	0.0194923
AL157402.1	-1.41103	0.0376414
BMS1P10	-1.41685	0.0101263
INHBA	-1.41868	0.00694528
NOTUM	-1.42144	0.00528396
CSRNP3	-1.43031	0.033982
NRG1	-1.4311	0.00795182
ENTHD1	-1.44006	0.0101503
COL10A1	-1.44224	0.0467199
RAB5CP1	-1.45192	0.0490385
GFI1B	-1.45194	0.00277935
UCN2	-1.45348	0.0418436
UTS2B	-1.46354	0.0386782
H19	-1.46455	0.0207344
IGKV1-5	-1.46678	0.0308038
TRAJ10	-1.47594	0.0116049
IGLV3-19	-1.48649	0.0437179
HEMGN	-1.48674	0.0409186
LINC01484	-1.49927	0.0485533
KRT7	-1.50937	0.00920686
GPR25	-1.51173	0.0421787
CREG2	-1.51227	0.00475657
IGLV1-47	-1.51844	0.0154786
IGKV3-15	-1.52151	0.0409186
CLEC4G	-1.53139	0.0364672
G0S2	-1.5315	7.22933e-05
IGKV1-39	-1.54478	0.0271173
IGHV3-33	-1.55216	0.0316258
AC139749.1	-1.56164	0.0445882
STXBP6	-1.5701	0.0219165
CFAP54	-1.57724	0.000738685
MMP10	-1.58442	0.0452273
CYP4F29P	-1.5897	0.0106341
PDLIM1P4	-1.59327	0.04757
IGHV1-69	-1.59951	0.0166079
AC079209.2	-1.61396	0.0423693
EYA4	-1.62849	0.0207344
CLDN4	-1.63191	0.0162868
HMSD	-1.63525	7.65848e-05
CSF2	-1.64519	0.0423693
AC233976.1	-1.64572	0.0448878
FAM177B	-1.66328	0.00856185
MAB21L1	-1.67163	0.037398
LINC01781	-1.67222	0.0386782
MIR4539	-1.68877	0.0341918
IGHV3-73	-1.68889	0.0233545
AC092017.1	-1.6967	0.00600539
IGKV3-11	-1.70166	0.0231852
IL21-AS1	-1.71162	0.0228241
TSPEAR-AS2	-1.71232	0.00199339
KCNJ1	-1.72982	0.00362294
CADPS	-1.746	0.0337279
CFHR1	-1.75364	0.0352614
SLC26A9	-1.76105	0.0163576
IGHV2-70	-1.76402	0.00423725
AJ011931.1	-1.76409	0.0423693
AC006058.4	-1.76455	0.00928451
KIR3DL2	-1.77524	0.00529725
IGLV9-49	-1.77955	0.0476445
IGLV2-18	-1.78452	0.0364672
IGLV1-40	-1.82682	0.00761039
UMODL1	-1.83109	0.00411801
IGHG1	-1.83391	8.48713e-05
CDH17	-1.84465	0.0485533
C8orf89	-1.86343	0.0233545
IL1B	-1.86727	0.000128663
IL13RA2	-1.87188	0.0459817
IGHV3-49	-1.89887	0.0319634
C7orf57	-1.90206	0.00469791
RPS6KA6	-1.90461	0.0260372
IGKV1-16	-1.90571	0.0223272
FDCSP	-1.90876	0.0129594
FAM216B	-1.91445	0.000365279
CCL20	-1.92066	0.00529725
IL23R	-1.93288	0.00570732
IGKV2-29	-1.93532	0.010524
PROK2	-1.9387	0.00279178
SYT16	-1.95365	0.00199339
MIR4507	-1.95431	0.047139
KIR2DL1	-1.95558	0.0351487
C3orf67	-1.95988	0.00194439
NPHS1	-1.9632	0.0172838
Z98257.1	-1.96811	0.000531957
AC105105.1	-1.98668	0.0286088
CPA6	-1.98759	0.0290933
ACTG1P22	-1.99095	0.0223272
GABBR2	-1.99313	0.0246843
IL22RA2	-1.99318	0.00638712
AL355870.1	-2.00008	0.0434779
GKN3P	-2.00159	0.0328277
PSCA	-2.05176	0.00152992
CCL17	-2.06843	0.00183186
IGKV3D-20	-2.07275	0.0451263
OR13A1	-2.08001	0.00683049
IGHV1-24	-2.10987	0.00683049
AC008083.1	-2.11018	0.00211915
AL390755.1	-2.1395	0.0049854
CACNA1E	-2.14191	2.91492e-06
AC092484.1	-2.1509	0.0386782
CCL21	-2.15129	3.6634e-05
ORM1	-2.1575	0.0100021
CST6	-2.15884	0.000255804
TM4SF20	-2.17355	0.0357581
PI3	-2.1749	0.0154786
ASH2LP1	-2.1931	0.0276563
ACTN2	-2.19776	3.21748e-05
IGHV1-2	-2.20422	0.00462381
SDR16C5	-2.22127	0.0233545
GABRG3	-2.23199	0.0437179
AC009502.1	-2.23561	0.0455615
IGLV3-10	-2.23832	0.00540395
AC005077.4	-2.25112	0.00305672
CXCL8	-2.25764	0.000719526
CLDN16	-2.28363	0.00672171
GPX2	-2.28677	2.35952e-06
IGHV2-5	-2.28868	0.004297
IL11	-2.32018	0.000253364
CHST8	-2.33078	0.00882999
C9orf57	-2.33638	0.0138599
NYAP2	-2.35179	0.0012305
CCDC187	-2.37956	1.99756e-05
AC117402.1	-2.38921	0.0417529
MUCL3	-2.42351	0.0423693
FNDC1-IT1	-2.43777	0.00745935
SPATA3-AS1	-2.46012	0.00378023
SLC5A5	-2.46725	5.14564e-05
IGLV1-44	-2.49275	2.94824e-06
IGHV3-7	-2.58874	0.000371098
SERPINB10	-2.60041	0.0110536
S100P	-2.60281	0.00194439
CSF3	-2.70825	0.0008216
FCAMR	-2.72784	0.00833879
CXCL5	-2.72893	0.000914614
AC012322.1	-2.75629	0.0174909
MMP8	-2.76429	0.00690106
AC098483.1	-2.80143	0.0315842
PRDM13	-2.80476	0.0046532
AC140076.1	-2.80877	0.0271173
SPINK1	-2.8442	0.0117492
IGLV3-27	-2.85177	0.00265685
TRIM15	-2.90227	0.0423693
MIR4538	-2.90413	0.000382534
LINC01013	-2.92896	2.90422e-05
CST4	-3.02865	0.0182343
FAM167A-AS1	-3.08669	0.0110426
LINC00698	-3.1122	0.00636549
LINC02577	-3.20745	4.26164e-05
AL133304.2	-3.20981	0.0437179
REG4	-3.21231	0.0012305
PXDNL	-3.22469	2.10234e-09
MIR4537	-3.23351	2.85598e-07
AP003498.2	-3.25679	0.00532572
CPA2	-3.25734	0.0418188
IGLL1	-3.30484	0.0154786
RPS8P4	-3.38588	0.0379373
AC091979.1	-3.76387	0.000789237
CLDN18	-3.82686	1.98516e-08
VSIG1	-3.97137	5.96266e-12
MUC6	-3.99504	2.08761e-09
GIF	-4.11449	0.0176731
NCR2	-4.88686	0.0046532
MMP3	-4.93651	3.181e-06
GKN2	-6.03041	2.77897e-07
MUC5AC	-7.02196	4.50695e-09
TFF2	-7.6576	0.000382534
GKN1	-8.22312	4.1035e-05

## Sheet: Table S10
Supplementary Table S10. Seventy-two items of the Gene Ontology enrichment analysis.
ID	Description	GeneRatio	P.adjust	qvalue	Count
GO:0006956	complement activation	31/256	1.75e-21	1.48734e-10	31
GO:0002455	humoral immune response mediated by circulating immunoglobulin	30/256	2.76e-21	1.81399e-10	29
GO:0006958	complement activation, classical pathway	29/256	2.76e-21	2.85099e-17	28
GO:0016064	immunoglobulin mediated immune response	29/256	4.97e-21	4.38701e-14	33
GO:0019724	B cell mediated immunity	29/256	6.11e-21	4.91375e-14	33
GO:0006959	humoral immune response	29/256	6.73e-19	5.85389e-09	38
GO:0030449	regulation of complement activation	28/256	7.1e-19	6.86653e-14	24
GO:0002920	regulation of humoral immune response	26/256	1.64e-18	1.82565e-17	25
GO:0002449	lymphocyte mediated immunity	26/256	1.28e-17	5.76047e-17	36
GO:0002460	adaptive immune response based on somatic recombination of immune receptors built from immunoglobulin superfamily domains	26/256	1.66e-17	7.01014e-17	36
GO:0002433	immune response-regulating cell surface receptor signaling pathway involved in phagocytosis	25/256	1.54e-13	5.9012e-18	21
GO:0038096	Fc-gamma receptor signaling pathway involved in phagocytosis	25/256	1.54e-13	5.16049e-09	21
GO:0038094	Fc-gamma receptor signaling pathway	25/256	2.21e-13	3.33301e-07	21
GO:0002431	Fc receptor mediated stimulatory signaling pathway	24/256	3.18e-13	4.2653e-18	21
GO:0006909	phagocytosis	24/256	5.65e-12	4.2653e-18	30
GO:0006910	phagocytosis, recognition	24/256	1.83e-11	1.82565e-17	16
GO:0002429	immune response-activating cell surface receptor signaling pathway	24/256	6.04e-11	4.22005e-16	32
GO:0002757	immune response-activating signal transduction	24/256	6.04e-11	9.92947e-15	32
GO:0006911	phagocytosis, engulfment	24/256	4.1e-10	1.20157e-14	17
GO:0038095	Fc-epsilon receptor signaling pathway	24/256	5.43e-10	7.93129e-10	19
GO:0002697	regulation of immune effector process	24/256	8.49e-10	1.16712e-09	30
GO:0099024	plasma membrane invagination	24/256	1.11e-09	3.08883e-07	17
GO:0010324	membrane invagination	22/256	2.71e-09	2.85099e-17	17
GO:0038093	Fc receptor signaling pathway	22/256	4.45e-09	6.24087e-08	21
GO:0006898	receptor-mediated endocytosis	22/237	6.47e-09	5.00075e-14	24
GO:0050853	B cell receptor signaling pathway	21/256	9.91e-09	2.85099e-17	16
GO:0002377	immunoglobulin production	21/256	1.84e-08	1.11262e-13	19
GO:0050864	regulation of B cell activation	21/256	3.92e-08	1.11262e-13	18
GO:0050871	positive regulation of B cell activation	21/256	4.83e-08	1.42066e-13	16
GO:0042113	B cell activation	21/256	1.82e-07	1.56395e-13	22
GO:0008037	cell recognition	21/256	3.82e-07	4.42431e-09	18
GO:0002440	production of molecular mediator of immune response	19/256	1.48e-06	5.05223e-10	20
GO:0002696	positive regulation of leukocyte activation	18/237	1.72e-06	0.00196847	23
GO:0050867	positive regulation of cell activation	18/237	3.26e-06	0.00324925	23
GO:0042742	defense response to bacterium	11/237	1.13e-05	0.0115876	20
GO:0051251	positive regulation of lymphocyte activation	10/251	1.66e-05	0.0070187	20
GO:0050851	antigen receptor-mediated signaling pathway	10/237	0.000342771	0.00487315	17
GO:0070098	chemokine-mediated signaling pathway	7/256	0.000343336	0.0323894	9
GO:1990868	response to chemokine	6/256	0.000730379	0.0249453	9
GO:1990869	cellular response to chemokine	5/256	0.000730379	0.00137565	9
GO:0016338	calcium-independent cell-cell adhesion via plasma membrane cell-adhesion molecules	5/256	0.00110812	0.0146774	5
GO:1990266	neutrophil migration	5/237	0.00436758	0.0254131	9
GO:0051048	negative regulation of secretion	4/256	0.00612683	0.0318392	11
GO:0030593	neutrophil chemotaxis	4/256	0.0074681	0.0352502	8
GO:0007586	digestion	4/256	0.0123886	0.0459969	9
GO:0051051	negative regulation of transport	3/256	0.0126662	0.0258668	18
GO:0097530	granulocyte migration		0.018842		9
GO:0007588	excretion		0.0193998		6
GO:0001660	fever generation		0.0193998		3
GO:0060993	kidney morphogenesis		0.0229506		7
GO:0071621	granulocyte chemotaxis		0.0268395		8
GO:0060074	synapse maturation		0.0268395		4
GO:0034329	cell junction assembly		0.0279535		16
GO:0030574	collagen catabolic process		0.0290764		5
GO:0034698	response to gonadotropin		0.0294595		4
GO:0071222	cellular response to lipopolysaccharide		0.0427676		10
GO:0019814	immunoglobulin complex		3.26e-24		31
GO:0042571	immunoglobulin complex, circulating		6.25e-13		16
GO:0009897	external side of plasma membrane		5.87e-08		25
GO:0072562	blood microparticle		0.00233381		10
GO:0003823	antigen binding		2.98e-17		26
GO:0034987	immunoglobulin receptor binding		3.47e-12		16
GO:0005125	cytokine activity		5.24e-06		17
GO:0005126	cytokine receptor binding		0.000124994		16
GO:0048018	receptor ligand activity		0.000124994		22
GO:0030546	signaling receptor activator activity		0.000124994		22
GO:0045236	CXCR chemokine receptor binding		0.00022833		5
GO:0008009	chemokine activity		0.000264485		7
GO:0042379	chemokine receptor binding		0.00027482		8
GO:0001664	G protein-coupled receptor binding		0.0110031		13
GO:0008083	growth factor activity		0.0179902		9
GO:0015103	inorganic anion transmembrane transporter activity		0.0353685		8

[truncated: 3 more sheets: Table S11, Table S12, Table S13]
